# Supplementary material for: Virtual Screening Technique Used to Estimate the Mechanism of Adhatoda vasica Nees for the Treatment of Rheumatoid Arthritis Based on Network Pharmacology and Molecular Docking
Source: Evid Based Complement Alternat Med. 2020 Sep 29;2020:5872980. doi: 10.1155/2020/5872980 (PMC7542480; doi:10.1155/2020/5872980)
Supplement: Supplementary Materials — Table S1: effective information of selected compounds. Table S2: screening of candidate compounds. Table S3: a list of genes linked to all candidate compounds from Adhatoda vasica Nees. Table S4: a list of 199 genes linked to RA from DrugBank and TTD database. Table S5: the biological processes, cell composition, and molecular function annotation by String database of the selected 25 target proteins. Table S6: the KEGG analysis by String database of the selected 25 target proteins. Table S7: the docking score of all chemical constituents and MAPK1, IL2, TNF, PTGS2, DHODH, and JAK2. [file 5872980.f1.xls]

## Sheet: Table S1 
Table S1 Effective information of selected compounds
No.	Compound name	Molecular formula	CAS No.	Pubchem CID
1	9-acetamido-3,4-dihydropyrido[3,4-b] indole	C13H12N2O	6970-38-1	21586650
2	deoxyvasicinone	C11H10N2O	530-53-0	68261
3	deoxyvasicine	C11H12N2	495-59-0	442894
4	1,2,3,9-tetrahydro-5-methoxypyrrolo[2,1-b] quinazolin-3-ol	C12H14N2O2	100477-91-6	15221091
5	vasicine	C11H12N2O	6159-55-3	72610
6	vasicolinone	C19H19N3O	33903-15-0	627712
7	vasicoline	C19H21N3	33903-13-8	626005
8	adhatodine	C20H21N3O2	33903-14-9	5316460
9	vasicinol	C11H12N2O2	5081-51-6	442934
10	vasicinone	C11H10N2O2	486-64-6	10242
11	vasicol	C11H14N2O2	78720-03-3	14285793
12	betaine	C5H11NO2	107-43-7	247
13	hydroxypeganine	C11H12N2O2	5081-51-6	442934
14	adhavasinone	C12H12N2O3	107783-56-2	21769547
15	3-hydroxyanisotine	C20H19N3O4	16688-24-7	101670821
16	peganidine	C14H16N2O2	28463-17-4	14391707
17	vasicine acetate	C13H14N2O2	6159-58-6	72194226
18	vasnetine	C19H17N3O3	158734-26-0	9997066
19	vasicinolone	C11H10N2O3	84847-50-7	13970119
20	7-methoxy-vasicinone	C12H12N2O3	178631-31-7	23872051
21	anisotine	C20H19N3O3	16688-19-0	442884
22	linarinic acid	C12H12N2O	481710-98-9	11586561
23	N-demethyladhatodine	C19H19N3O2	1685244-80-7	NF
24	5-methoxyvasicinol	C12H14N2O3	1685244-79-4	NF
25	5-hydroxyvasicine	C11H12N2O2	1685244-78-3	NF
26	deoxyaniflorine	C20H21N3O2	16688-22-5	630638
27	luteolin 5-glucoside	C21H20O11	20344-46-1	5317471
28	quercetin	C15H10O7	117-39-5	5280343
29	kaempferol	C15H15O6	520-18-3	5280863
30	kaempferol-3-O-sophoroside	C27H30O16	19895-95-5	5282155
31	di-O-methylcrenatin	C15H22O9	64121-98-8	10736338
32	2'-hydroxy-4-glucosyloxychalcone	C21H22O8	1793-82-0	42607583
33	pyrroside B	C26H30O14	116271-35-3	101254151
34	2-(4-hydroxy-3,5-dimethoxyphenyl) ethyl-β-D-glucopyranoside	C16H24O9	1350703-34-2	NF
35	2"-O-xylosylvitexin	C26H30O14	10576-86-0	NF
36	apigenin	C15H10O5	520-36-5	5280443
37	isovitexin	C21H20O10	29702-25-8	162350
38	rhamnosylvitexin	C27H30O14	64820-99-1	25068592
39	violanthin	C27H30O14	40581-17-7	442665
40	vitexin	C21H20O10	3681-93-4	5280441
41	luteolin	C15H10O6	491-70-3	5280445
42	lutonaretin	C21H20O11	4261-42-1	114776
43	shaftoside	C26H28O14	51938-32-0	442658
44	kaempferol-3-O-rutinoside	C27H30O15	17650-84-9	5318767
45	kaempferol-3-O-glucoside	C21H20O11	480-10-4	5282102
46	quercetin-3-O-rutinoside	C27H30O16	153-18-4	5280805
47	quercetin-3-O-D-glucoside	C21H20O12	482-35-9	5280804
48	quercetin-3-O-sophoroside	C27H30O17	18609-17-1	5282166
49	isoorientin	C21H20O11	4261-42-1	114776
50	orientin	C21H20O11	28608-75-5	5281675
51	alexandrin	C35H60O6	474-58-8	5742590
52	α-amyrin	C30H50O	638-95-9	66725309
53	adenine	C5H5N5	73-24-5	190
NF is representative for not found

## Sheet: Table S2
Table S2 Screening of candidate compounds
Number	Compounds	MW	nON	nOHNH	miLogP	Results
		(＜500)	(≤5)	(≤10)	(≤5)
1	9-acetamido-3,4-dihydropyrido[3,4-b] indole	212.25	3	0	2.52	√
2	deoxyvasicinone	186.21	3	0	1.47	√
3	deoxyvasicine	172.23	2	0	1.95	√
4	1,2,3,9-tetrahydro-5-methoxypyrrolo[2,1-b] quinazolin-3-ol	218.26	4	1	1.05	√
5	vasicine	188.23	3	1	1.04	√
6	vasicolinone	305.38	4	0	2.91	√
7	vasicoline	291.4	3	0	3.33	√
8	adhatodine	335.41	5	1	3.89	√
9	vasicinol	204.23	4	2	0.53	√
10	vasicinone	202.21	4	1	0.48	√
11	vasicol	206.25	4	3	-0.02	√
12	betaine	117.15	3	0	-5.41	√
13	hydroxypeganine	204.23	4	2	0.53	√
14	adhavasinone	232.24	5	1	0.49	√
15	3-hydroxyanisotine	365.39	7	2	1.79	×
16	peganidine	244.29	4	1	1.04	√
17	vasicine acetate	230.27	4	0	1.74	√
18	vasnetine	335.36	6	1	3.03	×
19	vasicinolone	218.21	5	2	-0.03	√
20	7-methoxy-vasicinone	232.24	5	1	0.51	√
21	anisotine	349.39	6	1	2.99	×
22	linarinic acid	216.24	4	1	-0.27	√
23	N-demethyladhatodine	321.38	5	2	3.51	√
24	5-methoxyvasicinol	234.25	5	2	0.52	√
25	5-hydroxyvasicine	204.23	4	2	0.77	√
26	deoxyaniflorine	335.41	5	0	2.92	√
27	galuteolin	448.38	11	7	-0.07	√
28	quercetin	302.24	7	5	1.68	√
29	kaempferol	448.38	11	7	0.12	√
30	kaempferol-3-O-sophoroside	610.52	16	10	-1.58	√
31	di-O-methylcrenatin	346.33	9	5	-1.42	×
32	2'-hydroxy-4-glucosyloxychalcone	402.4	8	5	1.49	×
33	pyrroside B	566.51	14	8	-1.08	×
34	2-(4-hydroxy-3,5-dimethoxyphenyl)-ethyl-β-D-glucopyranoside	360.36	9	5	-0.87	×
35	2"-O-xylosylvitexin	566.51	14	9	-1.11	×
36	apigenin	270.24	5	3	2.46	√
37	isovitexin	432.38	10	7	0.52	√
38	rhamnosylvitexin	578.52	14	9	-0.18	√
39	violanthin	578.52	14	10	-0.19	×
40	vitexin	432.38	10	7	0.52	√
41	luteolin	286.24	6	4	1.97	√
42	lutonaretin	448.38	11	8	0.03	√
43	shaftoside	564.5	14	10	-1.68	√
44	kaempferol-3-O-rutinoside	594.52	15	9	-0.57	√
45	kaempferol-3-O-glucoside	448.38	11	7	0.12	√
46	quercetin-3-O-rutinoside	610.52	16	10	-1.06	√
47	quercetin-3-O-D-glucoside	464.38	12	8	-0.36	√
48	quercetin-3-O-sophoroside	626.52	17	11	-2.07	√
49	isoorientin	448.38	11	8	0.03	√
50	orientin	448.38	11	8	0.03	√
51	alexandrin	576.86	6	4	7.15	×
52	α-amyrin	426.73	1	1	8.08	×
53	adenine	135.13	5	3	0.23	√
Note: Black √ stands for these compounds fit in with Lipinski’s rule; Green √ stands for these compounds were active in the literature; Red × stands for these compounds were not selected.

## Sheet: Table S3
Table S3 A list of genes linked to all candidate compounds from Adhatoda vasica Nees
Compounds	Gene	Uniprot ID
9-acetamido-3,4-dihydropyrido[3,4-b] indole	ELANE	P08246
9-acetamido-3,4-dihydropyrido[3,5-b] indole	CTSG	P08311
9-acetamido-3,4-dihydropyrido[3,6-b] indole	HTR2A	P28223
9-acetamido-3,4-dihydropyrido[3,7-b] indole	SLC6A2	P23975
9-acetamido-3,4-dihydropyrido[3,8-b] indole	SLC6A3	Q01959
9-acetamido-3,4-dihydropyrido[3,9-b] indole	CES1	P23141
9-acetamido-3,4-dihydropyrido[3,10-b] indole	CES2	O00748
9-acetamido-3,4-dihydropyrido[3,11-b] indole	GRM5	P41594
9-acetamido-3,4-dihydropyrido[3,12-b] indole	MGLL	Q99685
9-acetamido-3,4-dihydropyrido[3,13-b] indole	HTR7	P34969
9-acetamido-3,4-dihydropyrido[3,14-b] indole	HTR6	P50406
9-acetamido-3,4-dihydropyrido[3,15-b] indole	GRM4	Q14833
9-acetamido-3,4-dihydropyrido[3,16-b] indole	HTR2C	P28335
9-acetamido-3,4-dihydropyrido[3,17-b] indole	NISCH	Q9Y2I1
9-acetamido-3,4-dihydropyrido[3,18-b] indole	BCHE	P06276
9-acetamido-3,4-dihydropyrido[3,19-b] indole	GABRB3	P28472
9-acetamido-3,4-dihydropyrido[3,20-b] indole	TERT	O14746
9-acetamido-3,4-dihydropyrido[3,21-b] indole	PTPRC	P08575
9-acetamido-3,4-dihydropyrido[3,22-b] indole	CTRB1	P17538
9-acetamido-3,4-dihydropyrido[3,23-b] indole	ADORA1	P30542
9-acetamido-3,4-dihydropyrido[3,24-b] indole	CA2	P00918
9-acetamido-3,4-dihydropyrido[3,25-b] indole	PDPK1	O15530
9-acetamido-3,4-dihydropyrido[3,26-b] indole	PPIA	P62937
9-acetamido-3,4-dihydropyrido[3,27-b] indole	EGFR	P00533
9-acetamido-3,4-dihydropyrido[3,28-b] indole	PDE4B	Q07343
9-acetamido-3,4-dihydropyrido[3,29-b] indole	CHEK1	O14757
9-acetamido-3,4-dihydropyrido[3,30-b] indole	HSP90AA1	P07900
9-acetamido-3,4-dihydropyrido[3,31-b] indole	HSD11B1	P28845
9-acetamido-3,4-dihydropyrido[3,32-b] indole	RXRA	P19793
9-acetamido-3,4-dihydropyrido[3,33-b] indole	ESRRG	P62508
9-acetamido-3,4-dihydropyrido[3,34-b] indole	MAPK14	Q16539
9-acetamido-3,4-dihydropyrido[3,35-b] indole	MET	P08581
9-acetamido-3,4-dihydropyrido[3,36-b] indole	NR3C2	P08235
9-acetamido-3,4-dihydropyrido[3,37-b] indole	ADH1C	P00326
9-acetamido-3,4-dihydropyrido[3,38-b] indole	HSD17B1	P14061
9-acetamido-3,4-dihydropyrido[3,39-b] indole	AKR1B1	P15121
9-acetamido-3,4-dihydropyrido[3,40-b] indole	TTPA	P49638
9-acetamido-3,4-dihydropyrido[3,41-b] indole	MMP8	P22894
9-acetamido-3,4-dihydropyrido[3,42-b] indole	ALB	P02768
9-acetamido-3,4-dihydropyrido[3,43-b] indole	PIM1	P11309
deoxyvasicinone	ACHE	P22303
deoxyvasicinone	MAOA	P21397
deoxyvasicinone	RGS4	P49798
deoxyvasicinone	CA9	Q16790
deoxyvasicinone	HTR6	P50406
deoxyvasicinone	PBRM1	Q86U86
deoxyvasicinone	SMARCA4	P51532
deoxyvasicinone	HPGDS	O60760
deoxyvasicinone	SLC6A3	Q01959
deoxyvasicinone	GRM5	P41594
deoxyvasicinone	MPO	P05164
deoxyvasicinone	CTSC	P53634
deoxyvasicinone	CTSK	P43235
deoxyvasicinone	CTSS	P25774
deoxyvasicinone	CTSV	O60911
deoxyvasicinone	CTSL	P07711
deoxyvasicinone	CTSB	P07858
deoxyvasicinone	CCNE2	O96020
deoxyvasicinone	PARP1	P09874
deoxyvasicinone	AR	P10275
deoxyvasicinone	MAPK8	P45983
deoxyvasicinone	MAPK10	P53779
deoxyvasicinone	CFB	P00751
deoxyvasicinone	MMP3	P08254
deoxyvasicinone	F2	P00734
deoxyvasicinone	TTR	P02766
deoxyvasicinone	PPARD	Q03181
deoxyvasicinone	METAP2	P50579
deoxyvasicinone	HSP90AA1	P07900
deoxyvasicinone	AR	P10275
deoxyvasicinone	ADAM17	P78536
deoxyvasicinone	PDE4B	Q07343
deoxyvasicinone	HSD11B1	P28845
deoxyvasicinone	PDE4D	Q08499
deoxyvasicinone	CDK2	P24941
deoxyvasicinone	MAPK14	Q16539
deoxyvasicinone	DPP4	P27487
deoxyvasicinone	CHEK1	O14757
deoxyvasicinone	GSK3B	P49841
deoxyvasicinone	CA2	P00918
deoxyvasicinone	ACHE	P22303
deoxyvasicinone	BCHE	P06276
deoxyvasicinone	HRH3	Q9Y5N1
deoxyvasicinone	CCR3	P51677
deoxyvasicinone	INMT	O95050
deoxyvasicinone	CHRNA3	P32297
deoxyvasicinone	TAAR1	Q96RJ0
deoxyvasicinone	NISCH	Q9Y2I1
deoxyvasicinone	BACE1	P56817
deoxyvasicinone	BACE2	Q9Y5Z0
deoxyvasicinone	CTSL	P07711
deoxyvasicinone	HTR2B	P41595
deoxyvasicinone	ADRA2A	P08913
deoxyvasicinone	HTR3A	P46098
deoxyvasicinone	ADRA2C	P18825
deoxyvasicinone	ADRA2B	P18089
deoxyvasicinone	DRD4	P21917
deoxyvasicinone	CACNA1G	O43497
deoxyvasicinone	SIGMAR1	Q99720
deoxyvasicinone	KCNH2	Q12809
deoxyvasicine	PIK3CG	P48736
deoxyvasicine	AR	P10275
deoxyvasicine	STS	P08842
deoxyvasicine	APOA2	P02652
deoxyvasicine	ALB	P02768
deoxyvasicine	CES1	P23141
deoxyvasicine	PDE4D	Q08499
deoxyvasicine	PLA2G10	O15496
deoxyvasicine	ADAM17	P78536
deoxyvasicine	KIF11	P52732
deoxyvasicine	BACE1	P56817
deoxyvasicine	AKR1B1	P15121
deoxyvasicine	GC	P02774
deoxyvasicine	SHBG	P04278
deoxyvasicine	PDE4B	Q07343
deoxyvasicine	HPGDS	O60760
deoxyvasicine	HSD11B1	P28845
deoxyvasicine	HSD17B1	P14061
deoxyvasicine	PTPN11	Q06124
deoxyvasicine	AKR1C1	Q04828
vasicine	BCHE	P06276
vasicine	ACHE	P22303
vasicine	HRH3	Q9Y5N1
vasicine	NOS1	P29475
vasicine	NOS2	P35228
vasicine	NOS3	P29474
vasicine	JAK1	P23458
vasicine	JAK2	O60674
vasicine	PSEN2	P49810
vasicine	HMGCR	P04035
vasicine	AR	P10275
vasicine	JAK3	P52333
vasicine	ADORA1	P30542
vasicine	ADORA3	P0DMS8
vasicine	SYK	P43405
vasicine	ZAP70	P43403
vasicine	STAT5A	P42229
vasicine	ADRB2	P07550
vasicine	ADRB1	P08588
vasicine	ADRB3	P13945
vasicine	CA2	P00918
vasicine	ALB	P02768
vasicine	PTPN1	P18031
vasicine	AKR1B1	P15121
vasicine	HMGCR	P04035
vasicine	SETD7	Q8WTS6
vasicine	PYGL	P06737
vasicine	FGFR1	P11362
vasicine	FABP3	P05413
vasicine	DPEP1	P16444
vasicine	F2	P00734
vasicine	TTR	P02766
vasicine	DHODH	Q02127
vasicine	PPP1CC	P36873
vasicolinone	MTNR1A	P48039
vasicolinone	TSPO	P30536
vasicolinone	MC4R	P32245
vasicolinone	GRK2	P25098
vasicolinone	HSD11B1	P28845
vasicolinone	PRKDC	P78527
vasicolinone	PREP	P48147
vasicolinone	CRHR1	P34998
vasicolinone	CYP2C9	P11712
vasicolinone	CYP2C19	P33261
vasicolinone	AKR1C3	P42330
vasicolinone	TACR1	P25103
vasicolinone	NQO2	P16083
vasicolinone	THRB	P10828
vasicolinone	TGFBR1	P36897
vasicolinone	ALDH3A1	P30838
vasicolinone	P2RX7	Q99572
vasicolinone	CYP19A1	P11511
vasicolinone	PGR	P06401
vasicolinone	HCRTR2	O43614
vasicolinone	CASP7	P55210
vasicolinone	MAPK1	P28482
vasicolinone	ALB	P02768
vasicolinone	MAPK14	Q16539
vasicolinone	PIM1	P11309
vasicolinone	MAPKAPK2	P49137
vasicolinone	PIK3CG	P48736
vasicolinone	KIF11	P52732
vasicolinone	AR	P10275
vasicolinone	STS	P08842
vasicolinone	AKR1B1	P15121
vasicolinone	CA2	P00918
vasicolinone	CFD	P00746
vasicolinone	CES1	P23141
vasicolinone	ESRRG	P62508
vasicolinone	PDE4D	Q08499
vasicolinone	CYP19A1	P11511
vasicolinone	MAPK14	Q16539
vasicoline	ACHE	P22303
vasicoline	SIGMAR1	Q99720
vasicoline	BCHE	P06276
vasicoline	KCNH2	Q12809
vasicoline	PIM1	P11309
vasicoline	ALB	P02768
vasicoline	CASP7	P55210
vasicoline	PIK3CG	P48736
vasicoline	MAPKAPK2	P49137
vasicoline	KIF11	P52732
vasicoline	MAPK1	P28482
vasicoline	STS	P08842
vasicoline	APOA2	P02652
vasicoline	MAPK14	Q16539
vasicoline	NR3C2	P08235
vasicoline	CA2	P00918
vasicoline	CES1	P23141
vasicoline	AKR1B1	P15121
vasicoline	GC	P02774
vasicoline	PDE4D	Q08499
vasicoline	PLA2G10	O15496
vasicoline	PDE4B	Q07343
vasicoline	ESR1	P03372
adhatodine	PABPC1	P11940
adhatodine	HRH4	Q9H3N8
adhatodine	OPRK1	P41145
adhatodine	SLC9A1	P19634
adhatodine	HTR5A	P47898
adhatodine	HTR2B	P41595
adhatodine	HTR1B	P28222
adhatodine	HTR1D	P28221
adhatodine	HTR1A	P08908
adhatodine	HTR2A	P28223
adhatodine	HTR2C	P28335
adhatodine	HTR6	P50406
adhatodine	BRS3	P32247
adhatodine	DRD4	P21917
adhatodine	CYP26A1	O43174
adhatodine	FLT3	P36888
adhatodine	NOS1	P29475
adhatodine	KCNH2	Q12809
adhatodine	STK17B	O94768
adhatodine	STK17A	Q9UEE5
adhatodine	TTR	P02766
adhatodine	GSTP1	P09211
adhatodine	PPIA	P62937
adhatodine	NR1H2	P55055
adhatodine	CA2	P00918
adhatodine	AKR1C3	P42330
adhatodine	BCHE	P06276
adhatodine	AKR1B1	P15121
adhatodine	PIM1	P11309
adhatodine	KIF11	P52732
adhatodine	MAPKAPK2	P49137
adhatodine	DDX6	P26196
adhatodine	CASP3	P42574
adhatodine	NQO2	P16083
adhatodine	CASP7	P55210
adhatodine	CHEK1	O14757
adhatodine	PIK3CG	P48736
adhatodine	MAPK1	P28482
adhatodine	PRDX5	P30044
adhatodine	ALB	P02768
vasicinol	BCHE	P06276
vasicinol	ACHE	P22303
vasicinol	HRH3	Q9Y5N1
vasicinol	CDK1	P06493
vasicinol	NOS2	P35228
vasicinol	AR	P10275
vasicinol	NR3C2	P08235
vasicinol	NR3C1	P04150
vasicinol	PGR	P06401
vasicinol	CA7	P43166
vasicinol	OPRM1	P35372
vasicinol	OPRD1	P41143
vasicinol	OPRK1	P41145
vasicinol	CA1	P00915
vasicinol	CA12	O43570
vasicinol	CA9	Q16790
vasicinol	CA13	Q8N1Q1
vasicinol	IL6	P05231
vasicinol	SERPINA6	P08185
vasicinol	ADAM17	P78536
vasicinol	CA2	P00918
vasicinol	GLRX	P35754
vasicinol	FGF1	P05230
vasicinol	HMGCR	P04035
vasicinol	AKR1B1	P15121
vasicinol	METAP2	P50579
vasicinol	CBS	P35520
vasicinol	FGFR1	P11362
vasicinol	SETD7	Q8WTS6
vasicinol	HPGDS	O60760
vasicinol	FABP3	P05413
vasicinol	PPP1CC	P36873
vasicinol	DPEP1	P16444
vasicinol	F2	P00734
vasicinol	TTR	P02766
vasicinol	SULT1E1	P49888
vasicinol	GSTP1	P09211
vasicinol	BCAT2	O15382
vasicinol	DHODH	Q02127
vasicinone	TTR	P02766
vasicinone	PTPN1	P18031
vasicinone	DHFR	P00374
vasicinone	CBR1	P16152
vasicinone	DHODH	Q02127
vasicinone	UCK2	Q9BZX2
vasicinone	ACE	P12821
vasicinone	DHFR	P00374
vasicinone	FDPS	P14324
vasicinone	MMP3	P08254
vasicinone	SULT1E1	P49888
vasicinone	GSTT2B	P0CG30
vasicinone	DPEP1	P16444
vasicinone	CDK7	P50613
vasicinone	XIAP	P98170
vasicinone	HSP90AA1	P07900
vasicinone	PRKACA	P00517
vasicinone	F2	P00734
vasicinone	HCK	P08631
vasicinone	MAPK10	P53779
vasicol	AOC3	Q16853
vasicol	CYP11B1	P15538
vasicol	CYP11B2	P19099
vasicol	NUDT1	P36639
vasicol	CES1	P23141
vasicol	CES2	O00748
vasicol	JAK1	P23458
vasicol	JAK2	O60674
vasicol	EGFR	P00533
vasicol	CYP51A1	Q16850
vasicol	JAK3	P52333
vasicol	TYK2	P29597
vasicol	CDK5R1	Q15078
vasicol	MAOA	P21397
vasicol	MTNR1A	P48039
vasicol	RPS6KB1	P23443
vasicol	AURKA	O14965
vasicol	IDO1	P14902
vasicol	PIM1	P11309
vasicol	TTK	P33981
vasicol	CA2	P00918
vasicol	HMGCR	P04035
vasicol	PTPN1	P18031
vasicol	SRC	P12931
vasicol	MIF	P14174
vasicol	AKR1B1	P15121
vasicol	ACPP	P15309
vasicol	CTSG	P08311
vasicol	FDPS	P14324
vasicol	DPEP1	P16444
vasicol	HPGDS	O60760
vasicol	GSR	P00390
vasicol	DTYMK	P23919
vasicol	NT5M	Q9NPB1
vasicol	BCAT2	O15382
vasicol	PPP1CC	P36873
vasicol	GSTA1	P08263
vasicol	BACE1	P56817
vasicol	EIF4E	P06730
betaine	GATM	P50440
betaine	PLG	P00747
betaine	PSPH	P78330
betaine	C1S	P09871
betaine	ARG1	P05089
betaine	ARG2	P78540
betaine	NOS3	P29474
betaine	ADH5	P11766
betaine	ALAD	P13716
betaine	CYP2C9	P11712
betaine	OAT	P04181
betaine	FOLH1	Q04609
betaine	GSTO1	P78417
betaine	HPGDS	O60760
betaine	OTC	P00480
betaine	PTPN1	P18031
betaine	GSTA1	P08263
betaine	GSTP1	P09211
betaine	LYZ	P61626
betaine	GSTM1	P09488
hydroxypeganine	BCHE	P06276
hydroxypeganine	ACHE	P22303
hydroxypeganine	HRH3	Q9Y5N1
hydroxypeganine	CDK1	P06493
hydroxypeganine	NOS2	P35228
hydroxypeganine	AR	P10275
hydroxypeganine	NR3C2	P08235
hydroxypeganine	NR3C1	P04150
hydroxypeganine	PGR	P06401
hydroxypeganine	CA7	P43166
hydroxypeganine	OPRM1	P35372
hydroxypeganine	OPRD1	P41143
hydroxypeganine	OPRK1	P41145
hydroxypeganine	CA1	P00915
hydroxypeganine	CA12	O43570
hydroxypeganine	CA9	Q16790
hydroxypeganine	CA13	Q8N1Q1
hydroxypeganine	IL6	P05231
hydroxypeganine	SERPINA6	P08185
hydroxypeganine	ADAM17	P78536
hydroxypeganine	GLRX	P35754
hydroxypeganine	METAP2	P50579
hydroxypeganine	HMGCR	P04035
hydroxypeganine	CA2	P00918
hydroxypeganine	FGF1	P05230
hydroxypeganine	AKR1B1	P15121
hydroxypeganine	CBS	P35520
hydroxypeganine	HPGDS	O60760
hydroxypeganine	F2	P00734
hydroxypeganine	GSTP1	P09211
hydroxypeganine	DPEP1	P16444
hydroxypeganine	BCAT2	O15382
hydroxypeganine	DHODH	Q02127
hydroxypeganine	RBP4	P02753
hydroxypeganine	AKT1	P31749
hydroxypeganine	BTK	Q06187
adhavasinone	TTR	P02766
adhavasinone	SOD2	P04179
adhavasinone	PTPN1	P18031
adhavasinone	CPB1	P15086
adhavasinone	DHFR	P00374
adhavasinone	CYP2C9	P11712
adhavasinone	SSE1	P32589
adhavasinone	AKR1B1	P15121
adhavasinone	PCK1	P35558
adhavasinone	HSP90AA1	P07900
adhavasinone	ACE	P12821
adhavasinone	PYGL	P06737
adhavasinone	MMP8	P22894
adhavasinone	RNASE3	P12724
adhavasinone	GSTT2B	P0CG30
adhavasinone	TGM3	Q08188
adhavasinone	F2	P00734
adhavasinone	ALB	P02768
peganidine	BCHE	P06276
peganidine	ACHE	P22303
peganidine	ADORA1	P30542
peganidine	ADORA3	P0DMS8
peganidine	AR	P10275
peganidine	ADRA1D	P25100
peganidine	ADRA1A	P35348
peganidine	ADRA1B	P35368
peganidine	JAK3	P52333
peganidine	JAK1	P23458
peganidine	JAK2	O60674
peganidine	SCN9A	Q15858
peganidine	MMP9	P14780
peganidine	MMP1	P03956
peganidine	MMP2	P08253
peganidine	MMP8	P22894
peganidine	PRKDC	P78527
peganidine	KIT	P10721
peganidine	RET	P07949
peganidine	LCK	P06239
peganidine	PPIA	P62937
peganidine	CA2	P00918
peganidine	ANG	P03950
peganidine	RXRA	P19793
peganidine	CTSB	P07858
peganidine	ALB	P02768
peganidine	PTPN1	P18031
peganidine	PDE5A	O76074
peganidine	PDE4D	Q08499
peganidine	HSP90AA1	P07900
peganidine	AKR1B1	P15121
peganidine	PDPK1	O15530
peganidine	CBR1	P16152
peganidine	CDK2	P24941
peganidine	DHODH	Q02127
peganidine	PAH	P00439
peganidine	SOD2	P04179
peganidine	YARS	P54577
peganidine	HMGCR	P04035
vasicine acetate	BCHE	P06276
vasicine acetate	ACHE	P22303
vasicine acetate	ADRA2A	P08913
vasicine acetate	ADRA2C	P18825
vasicine acetate	ADRA2B	P18089
vasicine acetate	NISCH	Q9Y2I1
vasicine acetate	EGFR	P00533
vasicine acetate	KDR	P35968
vasicine acetate	ADRA1D	P25100
vasicine acetate	ADRA1A	P35348
vasicine acetate	ADRA1B	P35368
vasicine acetate	PTK2B	Q14289
vasicine acetate	PABPC1	P11940
vasicine acetate	HTR1A	P08908
vasicine acetate	NR3C2	P08235
vasicine acetate	TTR	P02766
vasicine acetate	CYP19A1	P11511
vasicine acetate	CMA1	P23946
vasicine acetate	NQO2	P16083
vasicine acetate	AR	P10275
vasicine acetate	PIK3CG	P48736
vasicine acetate	PDE4D	Q08499
vasicine acetate	BCHE	P06276
vasicine acetate	PPIA	P62937
vasicine acetate	STS	P08842
vasicine acetate	APOA2	P02652
vasicine acetate	ALB	P02768
vasicine acetate	ADAM17	P78536
vasicine acetate	CA2	P00918
vasicine acetate	MET	P08581
vasicine acetate	CES1	P23141
vasicine acetate	MTHFD1	P11586
vasicine acetate	SHBG	P04278
vasicine acetate	RXRA	P19793
vasicine acetate	EGFR	P00533
vasicinolone	FOLH1	Q04609
vasicinolone	TTR	P02766
vasicinolone	METAP2	P50579
vasicinolone	FGF1	P05230
vasicinolone	PTPN1	P18031
vasicinolone	SHMT1	P34896
vasicinolone	UMPS	P11172
vasicinolone	DHFR	P00374
vasicinolone	HAGH	Q16775
vasicinolone	GSTT2B	P0CG30
vasicinolone	DHODH	Q02127
vasicinolone	PLEKHA4	Q9H4M7
vasicinolone	PDE4D	Q08499
vasicinolone	ACE	P12821
vasicinolone	SULT1E1	P49888
vasicinolone	FDPS	P14324
vasicinolone	DPEP1	P16444
vasicinolone	MME	P08473
vasicinolone	CDK7	P50613
7-methoxy-vasicinone	CA1	P00915
8-methoxy-vasicinone	TTR	P02766
9-methoxy-vasicinone	HK1	P19367
10-methoxy-vasicinone	PTPN1	P18031
11-methoxy-vasicinone	PNP	P00491
12-methoxy-vasicinone	ELANE	P08246
13-methoxy-vasicinone	SRC	P12931
14-methoxy-vasicinone	AKR1B1	P15121
15-methoxy-vasicinone	DHODH	Q02127
16-methoxy-vasicinone	CBR1	P16152
17-methoxy-vasicinone	B2M	P61769
18-methoxy-vasicinone	72	Q01043
19-methoxy-vasicinone	PCK1	P35558
20-methoxy-vasicinone	HSP90AA1	P07900
21-methoxy-vasicinone	DHFR	P00374
22-methoxy-vasicinone	PLAU	P00749
23-methoxy-vasicinone	LGALS2	P05162
24-methoxy-vasicinone	CDK2	P24941
25-methoxy-vasicinone	F10	P00742
26-methoxy-vasicinone	UCK2	Q9BZX2
linarinic acid	ACHE	P22303
linarinic acid	BCHE	P06276
linarinic acid	TBXAS1	P24557
linarinic acid	F2	P00734
linarinic acid	PIK3CG	P48736
linarinic acid	MAPK10	P53779
linarinic acid	AR	P10275
linarinic acid	MAPK8	P45983
linarinic acid	CFB	P00751
linarinic acid	STS	P08842
linarinic acid	PPIA	P62937
linarinic acid	ALB	P02768
linarinic acid	BCHE	P06276
linarinic acid	PDPK1	O15530
linarinic acid	GSTP1	P09211
linarinic acid	CES1	P23141
linarinic acid	CA2	P00918
linarinic acid	PDE4D	Q08499
linarinic acid	APOA2	P02652
linarinic acid	PPARG	P37231
linarinic acid	PLA2G10	O15496
linarinic acid	GATM	P50440
linarinic acid	ADAM17	P78536
N-demethyladhatodine	JAK3	P52333
N-demethyladhatodine	BACE2	Q9Y5Z0
N-demethyladhatodine	ADRA1A	P35348
N-demethyladhatodine	KLKB1	P03952
N-demethyladhatodine	F10	P00742
N-demethyladhatodine	MAP3K8	P41279
N-demethyladhatodine	EHMT2	Q96KQ7
N-demethyladhatodine	HTR1D	P28221
N-demethyladhatodine	HTR1A	P08908
N-demethyladhatodine	HTR2C	P28335
N-demethyladhatodine	SIGMAR1	Q99720
N-demethyladhatodine	SLC9A1	P19634
N-demethyladhatodine	STK17B	O94768
N-demethyladhatodine	STK17A	Q9UEE5
N-demethyladhatodine	ADRA2A	P08913
N-demethyladhatodine	ADRA2C	P18825
N-demethyladhatodine	ADRA2B	P18089
N-demethyladhatodine	TAAR1	Q96RJ0
N-demethyladhatodine	PDPK1	O15530
N-demethyladhatodine	JAK1	P23458
N-demethyladhatodine	GSTP1	P09211
N-demethyladhatodine	TTR	P02766
N-demethyladhatodine	PPIA	P62937
N-demethyladhatodine	PIM1	P11309
N-demethyladhatodine	AKR1C3	P42330
N-demethyladhatodine	CA2	P00918
N-demethyladhatodine	ALB	P02768
N-demethyladhatodine	MAPKAPK2	P49137
N-demethyladhatodine	BCHE	P06276
N-demethyladhatodine	CASP7	P55210
N-demethyladhatodine	CHEK1	O14757
N-demethyladhatodine	KIF11	P52732
N-demethyladhatodine	CASP3	P42574
N-demethyladhatodine	NQO2	P16083
N-demethyladhatodine	PIK3CG	P48736
N-demethyladhatodine	MAPK1	P28482
N-demethyladhatodine	DDX6	P26196
N-demethyladhatodine	ESR1	P03372
N-demethyladhatodine	GBA	P04062
N-demethyladhatodine	MAPK10	P53779
5-methoxyvasicinol	CA2	P00918
5-methoxyvasicinol	CTNNA1	P35221
5-methoxyvasicinol	PTPN1	P18031
5-methoxyvasicinol	AKR1C3	P42330
5-methoxyvasicinol	ANG	P03950
5-methoxyvasicinol	GLRX	P35754
5-methoxyvasicinol	ACE	P12821
5-methoxyvasicinol	CPB1	P15086
5-methoxyvasicinol	CBS	P35520
5-methoxyvasicinol	METAP2	P50579
5-methoxyvasicinol	FGF1	P05230
5-methoxyvasicinol	SRC	P12931
5-methoxyvasicinol	HAGH	Q16775
5-methoxyvasicinol	LTA4H	P09960
5-methoxyvasicinol	PLEKHA4	Q9H4M7
5-methoxyvasicinol	PCK1	P35558
5-methoxyvasicinol	MMP3	P08254
5-methoxyvasicinol	TPI1	P60174
5-methoxyvasicinol	HPGDS	O60760
5-methoxyvasicinol	GSTA1	P08263
5-hydroxyvasicine	PTPN1	P18031
5-hydroxyvasicine	CA2	P00918
5-hydroxyvasicine	ALB	P02768
5-hydroxyvasicine	AKR1B1	P15121
5-hydroxyvasicine	METAP2	P50579
5-hydroxyvasicine	GSR	P00390
5-hydroxyvasicine	HMGCR	P04035
5-hydroxyvasicine	FABP3	P05413
5-hydroxyvasicine	FGFR1	P11362
5-hydroxyvasicine	SETD7	Q8WTS6
5-hydroxyvasicine	SRC	P12931
5-hydroxyvasicine	PYGL	P06737
5-hydroxyvasicine	PPP1CC	P36873
5-hydroxyvasicine	DPEP1	P16444
5-hydroxyvasicine	F2	P00734
5-hydroxyvasicine	TTR	P02766
5-hydroxyvasicine	BCAT2	O15382
5-hydroxyvasicine	MAPK10	P53779
deoxyaniflorine	TACR1	P25103
deoxyaniflorine	HCRTR2	O43614
deoxyaniflorine	HCRTR1	O43613
deoxyaniflorine	TGFBR1	P36897
deoxyaniflorine	THRB	P10828
deoxyaniflorine	MAPK14	Q16539
deoxyaniflorine	HSD11B1	P28845
deoxyaniflorine	FAAH	O00519
deoxyaniflorine	MGLL	Q99685
deoxyaniflorine	TSPO	P30536
deoxyaniflorine	PIP4K2C	Q8TBX8
deoxyaniflorine	ABL1	P00519
deoxyaniflorine	PSEN2	P49810
deoxyaniflorine	MAPK8	P45983
deoxyaniflorine	DYRK1A	Q13627
deoxyaniflorine	MAPK10	P53779
deoxyaniflorine	DYRK1B	Q9Y463
deoxyaniflorine	MAP3K19	Q56UN5
deoxyaniflorine	MTNR1A	P48039
deoxyaniflorine	CRHR1	P34998
deoxyaniflorine	MAPK8	P45983
deoxyaniflorine	CES1	P23141
deoxyaniflorine	EPHB4	P54760
deoxyaniflorine	MAPK10	P53779
deoxyaniflorine	AKR1B1	P15121
deoxyaniflorine	CFB	P00751
deoxyaniflorine	MMP3	P08254
deoxyaniflorine	KIF11	P52732
deoxyaniflorine	F2	P00734
deoxyaniflorine	MAPK1	P28482
deoxyaniflorine	CDK5	Q00535
deoxyaniflorine	CA2	P00918
deoxyaniflorine	EGFR	P00533
deoxyaniflorine	TTR	P02766
deoxyaniflorine	HSP90AA1	P07900
deoxyaniflorine	CDK2	P24941
deoxyaniflorine	CFD	P00746
deoxyaniflorine	TGFBR1	P36897
deoxyaniflorine	PDE4B	Q07343
galuteolin	TNF	P01375
galuteolin	IL2	P60568
galuteolin	AKR1B1	P15121
galuteolin	ADORA1	P30542
galuteolin	CA7	P43166
galuteolin	CA12	O43570
galuteolin	XDH	P47989
galuteolin	CA2	P00918
galuteolin	CA4	P22748
galuteolin	ALDH2	P05091
galuteolin	NOX4	Q9NPH5
galuteolin	ADRA2C	P18825
galuteolin	CD38	P28907
galuteolin	EGFR	P00533
galuteolin	SLC29A1	Q99808
galuteolin	ACHE	P22303
galuteolin	NQO2	P16083
galuteolin	ALOX5	P09917
galuteolin	NMUR2	Q9GZQ4
galuteolin	ADRA2A	P08913
galuteolin	PDE5A	O76074
galuteolin	CA2	P00918
galuteolin	PTPN1	P18031
galuteolin	TYMS	P04818
galuteolin	KIF5B	P33176
galuteolin	ME2	P23368
galuteolin	MIF	P14174
galuteolin	OTC	P00480
galuteolin	PAH	P00439
galuteolin	FOLH1	Q04609
galuteolin	AKR1B1	P15121
galuteolin	HK1	P19367
galuteolin	GLRX	P35754
galuteolin	CDA	P32320
galuteolin	NCS1	P62166
galuteolin	PDE4B	Q07343
galuteolin	CSNK2A1	P68400
galuteolin	CDK2	P24941
galuteolin	CBR1	P16152
galuteolin	CPB1	P15086
galuteolin	NOX4	Q9NPH5
galuteolin	AVPR2	P30518
galuteolin	AKR1B1	P15121
galuteolin	XDH	P47989
galuteolin	MAOA	P21397
galuteolin	IGF1R	P08069
galuteolin	FLT3	P36888
galuteolin	CYP19A1	P11511
galuteolin	EGFR	P00533
galuteolin	F2	P00734
galuteolin	CA2	P00918
galuteolin	PIM1	P11309
galuteolin	ALOX5	P09917
galuteolin	AURKB	Q96GD4
galuteolin	DRD4	P21917
galuteolin	ADORA1	P30542
galuteolin	CA7	P43166
galuteolin	GLO1	Q04760
galuteolin	MPO	P05164
galuteolin	PIK3R1	P27986
quercetin	PIK3CG	P48736
quercetin	KDM4E	B2RXH2
quercetin	AR	P10275
quercetin	SNRPA	P09012
quercetin	CDK2	P24941
quercetin	PTPN1	P18031
quercetin	PDE4D	Q08499
quercetin	PIM1	P11309
quercetin	PLA2G10	O15496
quercetin	ALAD	P13716
quercetin	MIF	P14174
quercetin	HMGCR	P04035
quercetin	SRC	P12931
quercetin	FGF1	P05230
quercetin	CA2	P00918
quercetin	AKR1C1	Q04828
quercetin	PPARG	P37231
quercetin	METAP2	P50579
quercetin	HPGDS	O60760
kaempferol	NOX4	Q9NPH5
kaempferol	AKR1B1	P15121
kaempferol	XDH	P47989
kaempferol	TYR	P14679
kaempferol	FLT3	P36888
kaempferol	CA2	P00918
kaempferol	ALOX5	P09917
kaempferol	CA7	P43166
kaempferol	HSD17B2	P37059
kaempferol	ABCC1	P33527
kaempferol	HSD17B1	P14061
kaempferol	AHR	P35869
kaempferol	CA12	O43570
kaempferol	ESRRA	P11474
kaempferol	ABCB1	P08183
kaempferol	CYP1B1	Q16678
kaempferol	ABCG2	Q9UNQ0
kaempferol	ADORA1	P30542
kaempferol	CA4	P22748
kaempferol	ACHE	P22303
kaempferol	SNRPA	P09012
kaempferol	PTPN1	P18031
kaempferol	ALAD	P13716
kaempferol	FOLH1	Q04609
kaempferol	HMGCR	P04035
kaempferol	SRC	P12931
kaempferol	GLRX	P35754
kaempferol	CBR1	P16152
kaempferol	UMPS	P11172
kaempferol	PCK1	P35558
kaempferol	LDHB	P07195
kaempferol	DHODH	Q02127
kaempferol	HPGDS	O60760
kaempferol	ACPP	P15309
kaempferol	DHFR	P00374
kaempferol	MAPKAPK2	P49137
kaempferol	XIAP	P98170
kaempferol	ACE	P12821
kaempferol	GSTT2B	P0CG30
kaempferol	AKR1B1	P15121
kaempferol-3-O-sophoroside	NMUR2	Q9GZQ4
kaempferol-3-O-sophoroside	ADRA2A	P08913
kaempferol-3-O-sophoroside	ADRA2C	P18825
kaempferol-3-O-sophoroside	ACHE	P22303
kaempferol-3-O-sophoroside	NQO2	P16083
kaempferol-3-O-sophoroside	AKR1B1	P15121
kaempferol-3-O-sophoroside	CA7	P43166
kaempferol-3-O-sophoroside	CA12	O43570
kaempferol-3-O-sophoroside	CA4	P22748
kaempferol-3-O-sophoroside	CA2	P00918
kaempferol-3-O-sophoroside	RPS6KA3	P51812
kaempferol-3-O-sophoroside	NOX4	Q9NPH5
kaempferol-3-O-sophoroside	XDH	P47989
kaempferol-3-O-sophoroside	PDE5A	O76074
kaempferol-3-O-sophoroside	CD38	P28907
kaempferol-3-O-sophoroside	PTGS2	P35354
kaempferol-3-O-sophoroside	ADORA1	P30542
kaempferol-3-O-sophoroside	TNF	P01375
kaempferol-3-O-sophoroside	IL2	P60568
kaempferol-3-O-sophoroside	ALOX5	P09917
kaempferol-3-O-sophoroside	GSTP1	P09211
kaempferol-3-O-sophoroside	PDE5A	O76074
kaempferol-3-O-sophoroside	PIK3CG	P48736
kaempferol-3-O-sophoroside	PRDX5	P30044
kaempferol-3-O-sophoroside	PPIA	P62937
kaempferol-3-O-sophoroside	ME2	P23368
kaempferol-3-O-sophoroside	PTPN1	P18031
kaempferol-3-O-sophoroside	APCS	P02743
kaempferol-3-O-sophoroside	AURKA	O14965
kaempferol-3-O-sophoroside	EEA1	Q15075
kaempferol-3-O-sophoroside	GSK3B	P49841
kaempferol-3-O-sophoroside	KDM4E	B2RXH2
kaempferol-3-O-sophoroside	AKR1B1	P15121
kaempferol-3-O-sophoroside	CA2	P00918
kaempferol-3-O-sophoroside	BCAT2	O15382
kaempferol-3-O-sophoroside	KIF5B	P33176
kaempferol-3-O-sophoroside	CTSB	P07858
kaempferol-3-O-sophoroside	SRC	P12931
kaempferol-3-O-sophoroside	TTR	P02766
apigenin	NOX4	Q9NPH5
apigenin	AKR1B1	P15121
apigenin	CDK5R1	Q15078
apigenin	XDH	P47989
apigenin	MAOA	P21397
apigenin	FLT3	P36888
apigenin	CYP19A1	P11511
apigenin	ESR1	P03372
apigenin	CCNB3	Q8WWL7
apigenin	ACHE	P22303
apigenin	ADORA1	P30542
apigenin	PTGS2	P35354
apigenin	ESR2	Q92731
apigenin	CDK6	Q00534
apigenin	ADORA2A	P29274
apigenin	SYK	P43405
apigenin	GSK3B	P49841
apigenin	ABCC1	P33527
apigenin	HSD17B1	P14061
apigenin	TTR	P02766
apigenin	PTPN1	P18031
apigenin	FOLH1	Q04609
apigenin	GLRX	P35754
apigenin	CBR1	P16152
apigenin	UMPS	P11172
apigenin	DHODH	Q02127
apigenin	HPGDS	O60760
apigenin	ACPP	P15309
apigenin	DHFR	P00374
apigenin	XIAP	P98170
apigenin	GSTT2B	P0CG30
apigenin	AKR1B1	P15121
apigenin	CTSG	P08311
apigenin	HCK	P08631
apigenin	UCK2	Q9BZX2
apigenin	PLA2G2A	P14555
apigenin	ALAD	P13716
apigenin	ACE	P12821
apigenin	PDE4D	Q08499
apigenin	PYGL	P06737
isovitexin	AKR1B1	P15121
isovitexin	CA7	P43166
isovitexin	CA12	O43570
isovitexin	PDE5A	O76074
isovitexin	ANG	P03950
isovitexin	ALAD	P13716
isovitexin	PTPN1	P18031
isovitexin	ME2	P23368
isovitexin	GSK3B	P49841
isovitexin	SRC	P12931
isovitexin	PLAU	P00749
isovitexin	GLRX	P35754
isovitexin	CA2	P00918
isovitexin	EGFR	P00533
isovitexin	PYGL	P06737
isovitexin	F7	P08709
isovitexin	TGM3	Q08188
isovitexin	GSR	P00390
isovitexin	UMPS	P11172
isovitexin	DHODH	Q02127
isovitexin	ACE2	Q9BYF1
isovitexin	INSR	P06213
isovitexin	HPGDS	O60760
rhamnosylvitexin	AKR1B1	P15121
rhamnosylvitexin	CA7	P43166
rhamnosylvitexin	CA12	O43570
rhamnosylvitexin	TP53	P04637
rhamnosylvitexin	TNNC1	P63316
rhamnosylvitexin	SLC29A1	Q99808
rhamnosylvitexin	PDE5A	O76074
rhamnosylvitexin	GBA	P04062
rhamnosylvitexin	ANG	P03950
rhamnosylvitexin	PTPN1	P18031
rhamnosylvitexin	GSK3B	P49841
rhamnosylvitexin	APCS	P02743
rhamnosylvitexin	PPARG	P37231
rhamnosylvitexin	ALAD	P13716
rhamnosylvitexin	KIF5B	P33176
rhamnosylvitexin	B3GAT1	Q9P2W7
rhamnosylvitexin	PIM1	P11309
rhamnosylvitexin	ANXA5	P08758
rhamnosylvitexin	SRC	P12931
rhamnosylvitexin	TGFBR1	P36897
rhamnosylvitexin	AKR1B1	P15121
rhamnosylvitexin	GLRX	P35754
rhamnosylvitexin	CDK2	P24941
rhamnosylvitexin	PDE4B	Q07343
rhamnosylvitexin	FGF1	P05230
rhamnosylvitexin	SYK	P43405
vitexin	AKR1B1	P15121
vitexin	CA7	P43166
vitexin	CA12	O43570
vitexin	SLC29A1	Q99808
vitexin	PDE5A	O76074
vitexin	PPIA	P62937
vitexin	GBA	P04062
vitexin	PTPN1	P18031
vitexin	GSK3B	P49841
vitexin	SRC	P12931
vitexin	ANXA5	P08758
vitexin	FOLH1	Q04609
vitexin	ME2	P23368
vitexin	FGF1	P05230
vitexin	GLRX	P35754
vitexin	PLAU	P00749
vitexin	ALB	P02768
vitexin	EEA1	Q15075
vitexin	CDA	P32320
vitexin	CA2	P00918
vitexin	ACE2	Q9BYF1
vitexin	METAP2	P50579
vitexin	ADH5	P11766
vitexin	GSR	P00390
luteolin	NOX4	Q9NPH5
luteolin	AKR1B1	P15121
luteolin	CDK5R1	Q15078
luteolin	XDH	P47989
luteolin	MAOA	P21397
luteolin	FLT3	P36888
luteolin	CA2	P00918
luteolin	CCNB3	Q8WWL7
luteolin	ALOX5	P09917
luteolin	ADORA1	P30542
luteolin	CA7	P43166
luteolin	GLO1	Q04760
luteolin	APP	P05067
luteolin	SYK	P43405
luteolin	GSK3B	P49841
luteolin	PARP1	P09874
luteolin	TTR	P02766
luteolin	MMP9	P14780
luteolin	CA12	O43570
luteolin	MMP2	P08253
luteolin	PTPN1	P18031
luteolin	FOLH1	Q04609
luteolin	GLRX	P35754
luteolin	CBR1	P16152
luteolin	RNASE4	P34096
luteolin	UMPS	P11172
luteolin	ACE	P12821
luteolin	DHFR	P00374
luteolin	DHODH	Q02127
luteolin	HPGDS	O60760
luteolin	ACPP	P15309
luteolin	UCK2	Q9BZX2
luteolin	XIAP	P98170
luteolin	GSTT2B	P0CG30
luteolin	GSK3B	P49841
luteolin	HSPA1B	P0DMV9
luteolin	AKR1B1	P15121
luteolin	CTSG	P08311
luteolin	HCK	P08631
lutonaretin	AKR1B1	P15121
lutonaretin	CA7	P43166
lutonaretin	CA12	O43570
lutonaretin	PDE5A	O76074
lutonaretin	ME2	P23368
lutonaretin	ALAD	P13716
lutonaretin	PTPN1	P18031
lutonaretin	KIF5B	P33176
lutonaretin	CSNK2A1	P68400
lutonaretin	CPB1	P15086
lutonaretin	CLIC1	O00299
lutonaretin	SRC	P12931
lutonaretin	GLRX	P35754
lutonaretin	CA2	P00918
lutonaretin	UMPS	P11172
lutonaretin	PLAU	P00749
lutonaretin	TGM3	Q08188
lutonaretin	GSR	P00390
lutonaretin	DHODH	Q02127
lutonaretin	HPGDS	O60760
lutonaretin	PYGL	P06737
lutonaretin	TPI1	P60174
lutonaretin	AKR1B1	P15121
shaftoside	AKR1B1	P15121
shaftoside	PDE5A	O76074
shaftoside	GBA	P04062
shaftoside	ME2	P23368
shaftoside	PTPN1	P18031
shaftoside	ALAD	P13716
shaftoside	GSK3B	P49841
shaftoside	SRC	P12931
shaftoside	KIF5B	P33176
shaftoside	FOLH1	Q04609
shaftoside	EEA1	Q15075
shaftoside	GLRX	P35754
shaftoside	PLAU	P00749
shaftoside	CLIC1	O00299
shaftoside	CSNK2A1	P68400
shaftoside	CPB1	P15086
shaftoside	CA2	P00918
shaftoside	AKR1B1	P15121
shaftoside	CBR1	P16152
shaftoside	GSTP1	P09211
shaftoside	TGM3	Q08188
kaempferol-3-O-rutinoside	NMUR2	Q9GZQ4
kaempferol-3-O-rutinoside	ADRA2A	P08913
kaempferol-3-O-rutinoside	ADRA2C	P18825
kaempferol-3-O-rutinoside	ACHE	P22303
kaempferol-3-O-rutinoside	AKR1B1	P15121
kaempferol-3-O-rutinoside	CA7	P43166
kaempferol-3-O-rutinoside	CA12	O43570
kaempferol-3-O-rutinoside	CA4	P22748
kaempferol-3-O-rutinoside	CA2	P00918
kaempferol-3-O-rutinoside	NQO2	P16083
kaempferol-3-O-rutinoside	RPS6KA3	P51812
kaempferol-3-O-rutinoside	NOX4	Q9NPH5
kaempferol-3-O-rutinoside	XDH	P47989
kaempferol-3-O-rutinoside	CD38	P28907
kaempferol-3-O-rutinoside	PTGS2	P35354
kaempferol-3-O-rutinoside	PDE5A	O76074
kaempferol-3-O-rutinoside	ADORA1	P30542
kaempferol-3-O-rutinoside	TNF	P01375
kaempferol-3-O-rutinoside	IL2	P60568
kaempferol-3-O-rutinoside	ALOX5	P09917
kaempferol-3-O-rutinoside	TREM1	Q9NP99
kaempferol-3-O-rutinoside	PPIA	P62937
kaempferol-3-O-rutinoside	ME2	P23368
kaempferol-3-O-rutinoside	PTPN1	P18031
kaempferol-3-O-rutinoside	PSPH	P78330
kaempferol-3-O-rutinoside	CA2	P00918
kaempferol-3-O-rutinoside	LGALS7	P47929
kaempferol-3-O-rutinoside	FOLH1	Q04609
kaempferol-3-O-rutinoside	OTC	P00480
kaempferol-3-O-rutinoside	SRC	P12931
kaempferol-3-O-rutinoside	ARF1	P84077
kaempferol-3-O-rutinoside	CES1	P23141
kaempferol-3-O-rutinoside	DHFR	P00374
kaempferol-3-O-rutinoside	TTR	P02766
kaempferol-3-O-rutinoside	AKR1B1	P15121
kaempferol-3-O-rutinoside	CDA	P32320
kaempferol-3-O-rutinoside	NCS1	P62166
kaempferol-3-O-rutinoside	GLRX	P35754
kaempferol-3-O-rutinoside	F2	P00734
kaempferol-3-O-rutinoside	PAH	P00439
kaempferol-3-O-glucoside	AKR1B1	P15121
kaempferol-3-O-glucoside	CA2	P00918
kaempferol-3-O-glucoside	CA7	P43166
kaempferol-3-O-glucoside	CA12	O43570
kaempferol-3-O-glucoside	CA4	P22748
kaempferol-3-O-glucoside	ACHE	P22303
kaempferol-3-O-glucoside	NQO2	P16083
kaempferol-3-O-glucoside	NOX4	Q9NPH5
kaempferol-3-O-glucoside	ADRA2C	P18825
kaempferol-3-O-glucoside	RPS6KA3	P51812
kaempferol-3-O-glucoside	NMUR2	Q9GZQ4
kaempferol-3-O-glucoside	ADRA2A	P08913
kaempferol-3-O-glucoside	PTGS2	P35354
kaempferol-3-O-glucoside	CD38	P28907
kaempferol-3-O-glucoside	PDE5A	O76074
kaempferol-3-O-glucoside	ADORA1	P30542
kaempferol-3-O-glucoside	TNF	P01375
kaempferol-3-O-glucoside	IL2	P60568
kaempferol-3-O-glucoside	XDH	P47989
kaempferol-3-O-glucoside	ALOX5	P09917
kaempferol-3-O-glucoside	PPIA	P62937
kaempferol-3-O-glucoside	PDE5A	O76074
kaempferol-3-O-glucoside	PTPN1	P18031
kaempferol-3-O-glucoside	CA2	P00918
kaempferol-3-O-glucoside	GSK3B	P49841
kaempferol-3-O-glucoside	OTC	P00480
kaempferol-3-O-glucoside	CES1	P23141
kaempferol-3-O-glucoside	TTR	P02766
kaempferol-3-O-glucoside	AKR1B1	P15121
kaempferol-3-O-glucoside	CDA	P32320
kaempferol-3-O-glucoside	KIF5B	P33176
kaempferol-3-O-glucoside	GLRX	P35754
kaempferol-3-O-glucoside	F2	P00734
kaempferol-3-O-glucoside	PAH	P00439
kaempferol-3-O-glucoside	CBR1	P16152
kaempferol-3-O-glucoside	PNPO	Q9NVS9
kaempferol-3-O-glucoside	HMGCR	P04035
kaempferol-3-O-glucoside	SRC	P12931
quercetin-3-O-rutinoside	NMUR2	Q9GZQ4
quercetin-3-O-rutinoside	ADRA2A	P08913
quercetin-3-O-rutinoside	ADRA2C	P18825
quercetin-3-O-rutinoside	ACHE	P22303
quercetin-3-O-rutinoside	AKR1B1	P15121
quercetin-3-O-rutinoside	CA7	P43166
quercetin-3-O-rutinoside	CA12	O43570
quercetin-3-O-rutinoside	CA4	P22748
quercetin-3-O-rutinoside	NOX4	Q9NPH5
quercetin-3-O-rutinoside	CA2	P00918
quercetin-3-O-rutinoside	NQO2	P16083
quercetin-3-O-rutinoside	RPS6KA3	P51812
quercetin-3-O-rutinoside	XDH	P47989
quercetin-3-O-rutinoside	CD38	P28907
quercetin-3-O-rutinoside	PTGS2	P35354
quercetin-3-O-rutinoside	PDE5A	O76074
quercetin-3-O-rutinoside	TNF	P01375
quercetin-3-O-rutinoside	IL2	P60568
quercetin-3-O-rutinoside	ADORA1	P30542
quercetin-3-O-rutinoside	ALOX5	P09917
quercetin-3-O-rutinoside	GSTP1	P09211
quercetin-3-O-rutinoside	CA2	P00918
quercetin-3-O-rutinoside	PSPH	P78330
quercetin-3-O-rutinoside	PTPN1	P18031
quercetin-3-O-rutinoside	ME2	P23368
quercetin-3-O-rutinoside	PPARD	Q03181
quercetin-3-O-rutinoside	LGALS7	P47929
quercetin-3-O-rutinoside	FOLH1	Q04609
quercetin-3-O-rutinoside	TTR	P02766
quercetin-3-O-rutinoside	OTC	P00480
quercetin-3-O-rutinoside	SRC	P12931
quercetin-3-O-rutinoside	FGF1	P05230
quercetin-3-O-rutinoside	ARF1	P84077
quercetin-3-O-rutinoside	GLRX	P35754
quercetin-3-O-rutinoside	DHFR	P00374
quercetin-3-O-rutinoside	AKR1B1	P15121
quercetin-3-O-rutinoside	NCS1	P62166
quercetin-3-O-rutinoside	PAH	P00439
quercetin-3-O-rutinoside	PPARG	P37231
quercetin-3-O-rutinoside	GALE	Q14376
quercetin-3-O-D-glucoside	AKR1B1	P15121
quercetin-3-O-D-glucoside	CA2	P00918
quercetin-3-O-D-glucoside	CA7	P43166
quercetin-3-O-D-glucoside	CA12	O43570
quercetin-3-O-D-glucoside	CA4	P22748
quercetin-3-O-D-glucoside	NOX4	Q9NPH5
quercetin-3-O-D-glucoside	ADRA2C	P18825
quercetin-3-O-D-glucoside	ACHE	P22303
quercetin-3-O-D-glucoside	NQO2	P16083
quercetin-3-O-D-glucoside	RPS6KA3	P51812
quercetin-3-O-D-glucoside	NMUR2	Q9GZQ4
quercetin-3-O-D-glucoside	ADRA2A	P08913
quercetin-3-O-D-glucoside	PTGS2	P35354
quercetin-3-O-D-glucoside	CD38	P28907
quercetin-3-O-D-glucoside	PDE5A	O76074
quercetin-3-O-D-glucoside	TNF	P01375
quercetin-3-O-D-glucoside	IL2	P60568
quercetin-3-O-D-glucoside	ADORA1	P30542
quercetin-3-O-D-glucoside	XDH	P47989
quercetin-3-O-D-glucoside	ALOX5	P09917
quercetin-3-O-D-glucoside	PPIA	P62937
quercetin-3-O-D-glucoside	PDE5A	O76074
quercetin-3-O-D-glucoside	PTPN1	P18031
quercetin-3-O-D-glucoside	CA2	P00918
quercetin-3-O-D-glucoside	GSK3B	P49841
quercetin-3-O-D-glucoside	ME2	P23368
quercetin-3-O-D-glucoside	FOLH1	Q04609
quercetin-3-O-D-glucoside	OTC	P00480
quercetin-3-O-D-glucoside	TTR	P02766
quercetin-3-O-D-glucoside	CDA	P32320
quercetin-3-O-D-glucoside	AKR1B1	P15121
quercetin-3-O-D-glucoside	KIF5B	P33176
quercetin-3-O-D-glucoside	CES1	P23141
quercetin-3-O-D-glucoside	GLRX	P35754
quercetin-3-O-D-glucoside	PAH	P00439
quercetin-3-O-D-glucoside	PNPO	Q9NVS9
quercetin-3-O-D-glucoside	CBR1	P16152
quercetin-3-O-D-glucoside	RNASE4	P34096
quercetin-3-O-D-glucoside	GLO1	Q04760
quercetin-3-O-D-glucoside	XIAP	P98170
quercetin-3-O-sophoroside	NMUR2	Q9GZQ4
quercetin-3-O-sophoroside	ADRA2A	P08913
quercetin-3-O-sophoroside	ADRA2C	P18825
quercetin-3-O-sophoroside	ACHE	P22303
quercetin-3-O-sophoroside	AKR1B1	P15121
quercetin-3-O-sophoroside	NQO2	P16083
quercetin-3-O-sophoroside	CA7	P43166
quercetin-3-O-sophoroside	CA12	O43570
quercetin-3-O-sophoroside	CA4	P22748
quercetin-3-O-sophoroside	NOX4	Q9NPH5
quercetin-3-O-sophoroside	CA2	P00918
quercetin-3-O-sophoroside	RPS6KA3	P51812
quercetin-3-O-sophoroside	XDH	P47989
quercetin-3-O-sophoroside	CD38	P28907
quercetin-3-O-sophoroside	PTGS2	P35354
quercetin-3-O-sophoroside	PDE5A	O76074
quercetin-3-O-sophoroside	TNF	P01375
quercetin-3-O-sophoroside	IL2	P60568
quercetin-3-O-sophoroside	ADORA1	P30542
quercetin-3-O-sophoroside	ALOX5	P09917
quercetin-3-O-sophoroside	PDE5A	O76074
quercetin-3-O-sophoroside	ANG	P03950
quercetin-3-O-sophoroside	PNP	P00491
quercetin-3-O-sophoroside	GSK3B	P49841
quercetin-3-O-sophoroside	GSTP1	P09211
quercetin-3-O-sophoroside	PTPN1	P18031
quercetin-3-O-sophoroside	CA2	P00918
quercetin-3-O-sophoroside	SRC	P12931
quercetin-3-O-sophoroside	KIF5B	P33176
quercetin-3-O-sophoroside	CPB1	P15086
quercetin-3-O-sophoroside	TTR	P02766
quercetin-3-O-sophoroside	RNASE4	P34096
quercetin-3-O-sophoroside	ME2	P23368
quercetin-3-O-sophoroside	CDA	P32320
quercetin-3-O-sophoroside	OTC	P00480
quercetin-3-O-sophoroside	GLRX	P35754
quercetin-3-O-sophoroside	FGF1	P05230
quercetin-3-O-sophoroside	LGALS7	P47929
quercetin-3-O-sophoroside	DHFR	P00374
quercetin-3-O-sophoroside	AURKA	O14965
isoorientin	AKR1B1	P15121
isoorientin	CA7	P43166
isoorientin	CA12	O43570
isoorientin	PDE5A	O76074
isoorientin	ME2	P23368
isoorientin	ALAD	P13716
isoorientin	PTPN1	P18031
isoorientin	KIF5B	P33176
isoorientin	CSNK2A1	P68400
isoorientin	CPB1	P15086
isoorientin	CLIC1	O00299
isoorientin	SRC	P12931
isoorientin	GLRX	P35754
isoorientin	CA2	P00918
isoorientin	UMPS	P11172
isoorientin	PLAU	P00749
isoorientin	GSR	P00390
isoorientin	DHODH	Q02127
isoorientin	TGM3	Q08188
isoorientin	HPGDS	O60760
isoorientin	PYGL	P06737
isoorientin	TPI1	P60174
isoorientin	AKR1B1	P15121
orientin	AKR1B1	P15121
orientin	CA7	P43166
orientin	CA12	O43570
orientin	SLC29A1	Q99808
orientin	PDE5A	O76074
orientin	ME2	P23368
orientin	CHEK1	O14757
orientin	GSK3B	P49841
orientin	KIF5B	P33176
orientin	PSPH	P78330
orientin	SRC	P12931
orientin	PTPN1	P18031
orientin	CA2	P00918
orientin	GLRX	P35754
orientin	CDA	P32320
orientin	PLAU	P00749
orientin	FGF1	P05230
orientin	GSR	P00390
orientin	UMPS	P11172
orientin	TGM3	Q08188
orientin	ACE	P12821
orientin	ACPP	P15309
orientin	HMGCR	P04035
orientin	AKR1B1	P15121
adenine	GDA	Q9Y2T3
adenine	ADORA2A	P29274
adenine	CCNE1	P24864
adenine	ADORA1	P30542
adenine	ADORA2B	P29275
adenine	TGM3	Q08188
adenine	HPGDS	O60760
adenine	PYGL	P06737
adenine	TPI1	P60174
adenine	APCS	P02743
adenine	ME2	P23368
adenine	C8G	P07360
adenine	SRC	P12931
adenine	PTPN1	P18031
adenine	CDK2	P24941
adenine	SULT2B1	O00204
adenine	RND3	P61587
adenine	ERI1	Q8IV48
adenine	EEA1	Q15075
adenine	RAB5A	P20339
adenine	HS3ST3A1	Q9Y663
adenine	RFK	Q969G6
adenine	PCK1	P35558
adenine	DAPK1	P53355
adenine	HRAS	P01112

## Sheet: Table S4
	Table S4 A list of 199 genes linked to RA from Drugbank and TTD database
	Target Name	Gene	Uniprot ID
Acetylsalicylic acid	Prostaglandin G/H synthase 1	PTGS1	P23219
	Prostaglandin G/H synthase 2	PTGS2	P35354
	Aldo-keto reductase family 1 member C1	AKR1C1	Q04828
	Solute carrier family 22 member 6	SLC22A6	Q4U2R8
	Multidrug resistance protein 1	ABCB1	P08183
	Cytochrome P450 2C19	CYP2C19	P33261
	Cytochrome P450 2C9	CYP2C9	P11712
	5'-AMP-activated protein kinase catalytic subunit alpha-1	PRKAA1	Q13131
	5'-AMP-activated protein kinase catalytic subunit alpha-2	PRKAA2	P54646
	5'-AMP-activated protein kinase subunit beta-1	PRKAB1	Q9Y478
	5'-AMP-activated protein kinase subunit beta-2	PRKAB2	O43741
	5'-AMP-activated protein kinase subunit gamma-1	PRKAG1	P54619
	5'-AMP-activated protein kinase subunit gamma-2	PRKAG2	Q9UGJ0
	5'-AMP-activated protein kinase subunit gamma-3	PRKAG3	Q9UGI9
	Endothelin-1 receptor	EDNRA	P25101
	Cellular tumor antigen p53	TP53	P04637
	78 kDa glucose-regulated protein	HSPA5	P11021
	Ribosomal protein S6 kinase alpha-3	RPS6KA3	P51812
	NF-kappa-B inhibitor alpha	P25963	P25963
	Tumor necrosis factor-inducible gene 6 protein	P98066	P98066
	Caspase-1	CASP1	P29466
	Caspase-3	CASP3	P42574
	Inhibitor of nuclear factor kappa-B kinase subunit beta	IKBKB	O14920
	Mitogen-activated protein kinase 1	MAPK1	P28482
	Mitogen-activated protein kinase 15	MAPK15	Q8TD08
	Mitogen-activated protein kinase 3	MAPK3	P27361
	Mitogen-activated protein kinase 4	MAPK4	P31152
	Mitogen-activated protein kinase 6	MAPK6	Q16659
	Mitogen-activated protein kinase 7	MAPK7	Q13164
	G1/S-specific cyclin-D1	CCND1	P24385
	Myc proto-oncogene protein	MYC	P01106
	Proliferating cell nuclear antigen	PCNA	P12004
	UDP-glucuronosyltransferase 1-6	UGT1A6	P19224
	Arylamine N-acetyltransferase 2	NAT2	P11245
	Solute carrier family 22 member 8	SLC22A8	Q8TCC7
	Serum albumin	ALB	P02768
	Peroxiredoxin-5, mitochondrial	PRDX5	P30044
Azathioprine	Hypoxanthine-guanine phosphoribosyltransferase	P00492	P00492
	Thiopurine S-methyltransferase	TPMT	P51580
	Xanthine dehydrogenase/oxidase	XDH	P47989
	Glutathione S-transferase A1	GSTA1	P08263
	Glutathione S-transferase A2	GSTA2	P09210
	Glutathione S-transferase Mu 1	GSTM1	P09488
	Ras-related C3 botulinum toxin substrate 1	RAC1	P63000
	Cytochrome P450 1A2	CYP1A2	P05177
Betamethasone	Glucocorticoid receptor	NR3C1	P04150
	Cytochrome P450 3A4	CYP3A4	P08684
	Aromatase	CYP19A1	P11511
	Cytochrome P450 3A5	CYP3A5	P20815
Bupivacaine	Sodium channel protein type 10 subunit alpha	SCN10A	Q9Y5Y9
	Prostaglandin E2 receptor EP1 subtype	PTGER1	P34995
	Cytochrome P450 2D6	CYP2D6	P10635
	3-phosphoinositide-dependent protein kinase 1	PDPK1	O15530
	Multidrug resistance-associated protein 4	ABCC4	O15439
	Cytochrome P450 2C8	CYP2C8	P10632
	arbonic anhydrase 2	CA2	P00918
	Carbonic anhydrase 3	CA3	P07451
	Bile salt export pump	ABCB11	O95342
	Cadherin-11	CDH11	H3BUU9
	ATP-binding cassette sub-family G member 2	ABCG2	Q9UNQ0
Chloroquine	Tumor necrosis factor	TNF	P01375
	Toll-like receptor 9	TLR9	Q9NR96
	Cytochrome P450 1A1	CYP1A1	P04798
	Glutathione S-transferase	GST	Q8MU52
Corticotropin	Adrenocorticotropic hormone receptor	MC2R	Q01718
	Corticoliberin	CRH	P06850
	3 beta-hydroxysteroid dehydrogenase/Delta 5-->4-isomerase type 2	HSD3B2	P26439
	25-hydroxyvitamin D-1 alpha hydroxylase, mitochondrial	CYP27B1	O15528
	1,25-dihydroxyvitamin D(3) 24-hydroxylase, mitochondrial	CYP24A1	Q07973
Denosumab	Tumor necrosis factor ligand superfamily member 11	TNFSF11	O14788
	Annexin A1	ANXA1	P04083
	Nitric oxide synthase, inducible	NOS2	P35228
	Nuclear receptor subfamily 0 group B member 1	NR0B1	P51843
	Cytochrome P450 3A7	CYP3A7	P24462
	Canalicular multispecific organic anion transporter 1	ABCC2	Q92887
	Solute carrier organic anion transporter family member 1A2	SLCO1A2	P46721
	Steroid 17-alpha-hydroxylase/17,20 lyase	CYP17A1	P05093
	Cytochrome P450 2A6	CYP2A6	P11509
	Cytochrome P450 2B6	CYP2B6	P20813
	Cytochrome P450 2E1	CYP2E1	P05181
	Cytochrome P450 3A43	CYP3A43	Q9HB55
	Cytochrome P450 4A11	CYP4A11	Q02928
	Nuclear receptor subfamily 1 group I member 2	NR1I2	O75469
	Cytochrome P450 11B1, mitochondrial	CYP11B1	P15538
	Transthyretin	TTR	P02766
	Multidrug resistance-associated protein 1	ABCC1	P33527
	Solute carrier family 22 member 11	SLC22A11	Q9NSA0
	UDP-glucuronosyltransferase 2B7	UGT2B7	P16662
	Cytochrome P450 2C18	CYP2C18	P33260
	Solute carrier organic anion transporter family member 1B1	SLCO1B1	Q9Y6L6
	UDP-glucuronosyltransferase 1-3	UGT1A3	P35503
	UDP-glucuronosyltransferase 1-9	UGT1A9	O60656
	UDP-glucuronosyltransferase 2B4	UGT2B4	P06133
	Arachidonate 5-lipoxygenase	ALOX5	P09917
	Sodium channel protein type 4 subunit alpha	SCN4A	P35499
	Acid-sensing ion channel 1	ASIC1	P78348
	Potassium voltage-gated channel subfamily KQT member 2	KCNQ2	O43526
	Potassium voltage-gated channel subfamily KQT member 3	KCNQ3	O43525
	Phospholipase A2, membrane associated	PLA2G2A	P14555
	UDP-glucuronosyltransferase 1-8	UGT1A8	Q9HAW9
	Lymphotoxin-alpha	LTA	P01374
	Low affinity immunoglobulin gamma Fc region receptor III-B	FCGR3B	O75015
	Complement C1r subcomponent	C1R	P00736
	Complement C1q subcomponent subunit A	C1QA	P02745
	Complement C1q subcomponent subunit B	C1QB	P02746
	Complement C1q subcomponent subunit C	C1QC	P02747
	Low affinity immunoglobulin gamma Fc region receptor III-A	FCGR3A	P08637
	Complement C1s subcomponent	C1S	P09871
	High affinity immunoglobulin gamma Fc receptor I	FCGR1A	P12314
	Low affinity immunoglobulin gamma Fc region receptor II-a	FCGR2A	P12318
	Low affinity immunoglobulin gamma Fc region receptor II-b	FCGR2B	P31994
	Low affinity immunoglobulin gamma Fc region receptor II-c	FCGR2C	P31995
	Tumor necrosis factor receptor superfamily member 1B	TNFRSF1B	P20333
	Retinoic acid receptor RXR-alpha	RXRA	P19793
	UDP-glucuronosyltransferase 1-10	Q9HAW8	Q9HAW8
	Peroxisome proliferator-activated receptor alpha	PPARA	Q07869
	Peroxisome proliferator-activated receptor gamma	PPARG	P37231
	UDP-glucuronosyltransferase 1-1	UGT1A1	P22309
	Sex hormone-binding globulin	SHBG	P04278
	Cytochrome P450 11B2, mitochondrial	CYP11B2	P19099
	Corticosteroid-binding globulin	SERPINA6	P08185
	Corticosteroid 11-beta-dehydrogenase isozyme 2	HSD11B2	P80365
	3 beta-hydroxysteroid dehydrogenase/Delta 5-->4-isomerase type 1	HSD3B1	P14060
Hydroxychloroquine	Toll-like receptor 7	TLR7	Q9NYK1
	Alpha-1-acid glycoprotein 1	ORM1	P02763
	Alpha-1-acid glycoprotein 2	ORM2	P19652
	Solute carrier organic anion transporter family member 2B1	SLCO2B1	O94956
	Apoptosis regulator Bcl-2	BCL2	P10415
	Thrombomodulin	THBD	P07204
	Fatty acid-binding protein, intestinal	FABP2	P12104
	Cystic fibrosis transmembrane conductance regulator	CFTR	P13569
	Platelet glycoprotein Ib alpha chain	GP1BA	P07359
	Protein S100-A7	S100A7	P31151
	Alpha-methylacyl-CoA racemase	AMACR	D6RB81
	Prostaglandin reductase 2	PTGR2	Q8N8N7
	Lactoylglutathione lyase	GLO1	Q04760
	Prostaglandin D2 receptor 2	PTGDR2	Q9Y5Y4
	Canalicular multispecific organic anion transporter 2	ABCC3	O15438
	Multidrug resistance-associated protein 6	ABCC6	O95255
	ATP-binding cassette sub-family C member 11	ABCC11	Q96J66
	Sodium/bile acid cotransporter	SLC10A1	Q14973
	Solute carrier family 22 member 7	SLC22A7	Q9Y694
	Liver carboxylesterase 1	CES1	P23141
	Aldo-keto reductase family 1 member C3	AKR1C3	P42330
	C-X-C chemokine receptor type 1	CXCR1	P25024
Leflunomide	Dihydroorotate dehydrogenase (quinone), mitochondrial	DHODH	Q02127
	Aryl hydrocarbon receptor	AHR	P35869
	Protein-tyrosine kinase 2-beta	PTK2B	Q14289
	Solute carrier organic anion transporter family member 1C1	Q9NYB5	Q9NYB5
	Thyroxine-binding globulin	SERPINA7	P05543
	6-phosphogluconate dehydrogenase, decarboxylating	PGD	P52209
	Myeloperoxidase	MPO	P05164
	Corticosteroid 11-beta-dehydrogenase isozyme 1	HSD11B1	P28845
	Aldo-keto reductase family 1 member C4	AKR1C4	P17516
	Peptostreptococcal albumin-binding protein	PAB	Q51911
	UDP-glucuronosyltransferase 1-4	UGT1A4	P22310
	UDP-glucuronosyltransferase 1-7	UGT1A7	Q9HAW7
Ranitidine	Histamine H2 receptor	HRH2	P25021
	Solute carrier family 22 member 1	SLC22A1	O15245
	Acetylcholinesterase	ACHE	P22303
	Solute carrier family 22 member 2	SLC22A2	O15244
	Cholinesterase	BCHE	P06276
Sulfasalazine	Acetyl-CoA acetyltransferase, mitochondrial	ACAT1	P24752
	Cystine/glutamate transporter	SLC7A11	Q9UPY5
	Inhibitor of nuclear factor kappa-B kinase subunit alpha	CHUK	O15111
	Proton-coupled folate transporter	SLC46A1	Q96NT5
	Thromboxane-A synthase	TBXAS1	P24557
	Phospholipase A2	PLA2G1B	P04054
	Solute carrier organic anion transporter family member 1B3	SLCO1B3	Q9NPD5
	Aldose reductase	AKR1B1	P15121
	Peroxisome proliferator-activated receptor delta	Q03181	Q03181
	Aldo-keto reductase family 1 member B10	AKR1B10	O60218
Tacrolimus	Peptidyl-prolyl cis-trans isomerase FKBP1A	FKBP1A	P62942
	ATP-binding cassette sub-family A member 5	ABCA5	Q8WWZ7
	Tryptophan 2,3-dioxygenase	TDO2	P48775
	Interleukin-6	IL6	P05231
	HLA class II histocompatibility antigen, DRB1 beta chain	HLA-DRB1	P01911
	Tyrosine-protein phosphatase non-receptor type 22	PTPN22	Q9Y2R2
	Interleukin-10	IL10	P22301
	Signal transducer and activator of transcription 4	STAT4	Q14765
	Macrophage migration inhibitory factor	MIF	P14174
	Interleukin-2 receptor subunit alpha	IL2RA	P01589
	Interferon regulatory factor 5	IRF5	Q13568
	Interleukin-1 beta	IL1B	P01584
	HLA class I histocompatibility antigen, B alpha chain	HLA-B	P01889
	Toll-like receptor 4	TLR4	O00206
	Protein-arginine deiminase type-4	PADI4	Q9UM07
	Transforming growth factor beta-1 proprotein	TGFB1	P01137
	HLA class II histocompatibility antigen, DQ alpha 1 chain	HLA-DQA1	P01909
	Laccase domain-containing protein 1	LACC1	Q8IV20
	Tumor necrosis factor receptor superfamily member 1A	TNFRSF1A	P19438
	C-reactive protein	CRP	P02741
	HLA class II histocompatibility antigen, DQ beta 1 chain	HLA-DQB1	P01920
	Lymphotoxin-alpha	LTA	P01374
	Cytotoxic T-lymphocyte protein 4	CTLA4	P16410
	Interleukin-17A	IL17A	Q16552
	Stromelysin-1	MMP3	P08254
	Tartrate-resistant acid phosphatase type 5	ACP5	P13686
	MHC class II transactivator	CIITA	P33076

## Sheet: Table S5
Table S5 The biological processes, cell composition and molecular function annotation by String database of the selected 25 target proteins
Cell Component
term ID	term description	false discovery rate	matching proteins in your network
GO:0045121	membrane raft	0.00034	CASP3,JAK2,MAPK1,PTGS2,PTK2B,TNF
GO:0005925	focal adhesion	0.0012	JAK2,MAPK1,PDPK1,PTK2B
GO:0005901	caveola	0.0032	JAK2,MAPK1,PTGS2
GO:0031234	extrinsic component of cytoplasmic side of plasma membrane	0.0062	JAK2,JAK3,PTK2B
GO:0005576	extracellular region	0.0091	C1S,GSTM1,IL2,MAPK1,MMP1,MPO,PLA2G2A,SHBG,TNF,XDH
GO:0098552	side of membrane	0.024	JAK2,JAK3,PTK2B,TNF
GO:0043025	neuronal cell body	0.0274	DHODH,MAPK1,PDPK1,PTK2B
GO:0005829	cytosol	0.0377	AKR1C1,CASP3,DHODH,GLO1,GSTM1,JAK2,JAK3,MAPK1,PDPK1,PPARG,PRDX5,PTK2B,XDH
GO:0044444	cytoplasmic part	0.0378	AKR1C1,CASP3,CYP2C19,DHODH,GLO1,GSTM1,HSD11B1,JAK2,JAK3,MAPK1,MPO,PDPK1,PLA2G2A,PPARG,PRDX5,PTGS2,PTK2B,TNF,XDH
GO:0031410	cytoplasmic vesicle	0.0409	JAK2,JAK3,MAPK1,MPO,PDPK1,PLA2G2A,PRDX5,TNF
GO:0044421	azurophil granule lumen	0.0466	MAPK1,MPO
GO:0035578	extracellular region part	0.0466	GSTM1,IL2,MMP1,MPO,PLA2G2A,TNF
Molecular Function
term ID	term description	false discovery rate	matching proteins in your network
GO:0003824	catalytic activity	0.0002	AKR1C1,C1S,CASP3,CYP2C19,DHODH,GLO1,GSTM1,HSD11B1,JAK2,JAK3,MAPK1,MMP1,MPO,PDPK1,PLA2G2A,PRDX5,PTGS2,PTK2B,XDH
GO:0016491	oxidoreductase activity	0.0002	AKR1C1,CYP2C19,DHODH,HSD11B1,MPO,PRDX5,PTGS2,XDH
GO:0019899	enzyme binding	0.0002	CASP3,CYP2C19,GSTM1,IL2,JAK2,JAK3,MAPK1,PDPK1,PPARG,PTGS2,PTK2B,RXRA,TNF
GO:0033293	monocarboxylic acid binding	0.0002	AKR1C1,PPARD,PPARG,RXRA
GO:0043168	anion binding	0.0002	AKR1C1,DHODH,GSTM1,JAK2,JAK3,MAPK1,MPO,PDPK1,PLA2G2A,PPARD,PPARG,PTK2B,RXRA,XDH
GO:0048037	cofactor binding	0.0002	CYP2C19,DHODH,GSTM1,JAK2,MPO,PTGS2,XDH
GO:0043167	ion binding	0.00021	AKR1C1,C1S,CYP2C19,DHODH,GLO1,GSTM1,JAK2,JAK3,MAPK1,MMP1,MPO,PDPK1,PLA2G2A,PPARD,PPARG,PTGS2,PTK2B,RXRA,XDH
GO:0005102	signaling receptor binding	0.00033	CASP3,IL2,JAK2,JAK3,PDPK1,PPARG,PRDX5,PTK2B,RXRA,TNF
GO:0036094	small molecule binding	0.00056	AKR1C1,CYP2C19,DHODH,JAK2,JAK3,MAPK1,PDPK1,PPARD,PPARG,PTK2B,RXRA,XDH
GO:0004601	peroxidase activity	0.00066	MPO,PRDX5,PTGS2
GO:0020037	heme binding	0.00066	CYP2C19,JAK2,MPO,PTGS2
GO:0050692	DBD domain binding	0.00066	PPARG,RXRA
GO:0004715	non-membrane spanning protein tyrosine kinase activity	0.00083	JAK2,JAK3,PTK2B
GO:0004879	nuclear receptor activity	0.00083	PPARD,PPARG,RXRA
GO:0050693	LBD domain binding	0.00083	PPARG,RXRA
GO:0003707	steroid hormone receptor activity	0.001	PPARD,PPARG,RXRA
GO:0005488	binding	0.001	AKR1C1,C1S,CASP3,CYP2C19,DHODH,GLO1,GSTM1,IL2,JAK2,JAK3,MAPK1,MMP1,MPO,PDPK1,PLA2G2A,PPARD,PPARG,PRDX5,PTGS2,PTK2B,RXRA,SHBG,TNF,XDH
GO:0016004	phospholipase activator activity	0.0016	CASP3,PDPK1
GO:0008144	drug binding	0.0019	CYP2C19,DHODH,JAK2,JAK3,MAPK1,PDPK1,PPARD,PPARG,PTK2B
GO:0008289	lipid binding	0.0019	IL2,PLA2G2A,PPARD,PPARG,RXRA,SHBG
GO:0036041	long-chain fatty acid binding	0.0019	PPARD,PPARG
GO:0097159	organic cyclic compound binding	0.0019	CYP2C19,DHODH,JAK2,JAK3,MAPK1,MPO,PDPK1,PPARD,PPARG,PRDX5,PTGS2,PTK2B,RXRA,SHBG,TNF,XDH
GO:0046914	transition metal ion binding	0.0027	CYP2C19,GLO1,MMP1,PPARD,PPARG,RXRA,XDH
GO:0005126	cytokine receptor binding	0.0038	CASP3,IL2,JAK2,TNF
GO:0005515	protein binding	0.0047	C1S,CASP3,CYP2C19,GSTM1,IL2,JAK2,JAK3,MAPK1,PDPK1,PPARD,PPARG,PRDX5,PTGS2,PTK2B,RXRA,TNF,XDH
GO:1901363	heterocyclic compound binding	0.0052	CYP2C19,DHODH,JAK2,JAK3,MAPK1,MPO,PDPK1,PPARD,PPARG,PRDX5,PTGS2,PTK2B,RXRA,TNF,XDH
GO:0033764	steroid dehydrogenase activity, acting on the CH-OH group of donors, NAD or NADP as acceptor	0.0055	AKR1C1,HSD11B1
GO:0016614	oxidoreductase activity, acting on CH-OH group of donors	0.0059	AKR1C1,HSD11B1,XDH
GO:0016705	oxidoreductase activity, acting on paired donors, with incorporation or reduction of molecular oxygen	0.0075	AKR1C1,CYP2C19,PTGS2
GO:0046983	protein dimerization activity	0.0075	GSTM1,PPARD,PPARG,PRDX5,PTGS2,RXRA,XDH
GO:0004672	protein kinase activity	0.0085	JAK2,JAK3,MAPK1,PDPK1,PTK2B
GO:0042802	identical protein binding	0.0085	C1S,GSTM1,JAK2,MAPK1,PPARG,PTGS2,TNF,XDH
GO:0019902	phosphatase binding	0.0094	JAK3,MAPK1,PPARG
GO:0051427	hormone receptor binding	0.0101	JAK2,PPARG,RXRA
GO:0043028	cysteine-type endopeptidase regulator activity involved in apoptotic process	0.0103	CASP3,PRDX5
GO:0032813	tumor necrosis factor receptor superfamily binding	0.0112	CASP3,TNF
GO:0008022	protein C-terminus binding	0.0126	JAK2,PPARG,PTK2B
GO:0046872	metal ion binding	0.0145	C1S,CYP2C19,GLO1,JAK2,MMP1,MPO,PLA2G2A,PPARD,PPARG,PTGS2,RXRA,XDH
GO:0016627	oxidoreductase activity, acting on the CH-CH group of donors	0.016	AKR1C1,DHODH
GO:0008270	zinc ion binding	0.018	GLO1,MMP1,PPARD,PPARG,RXRA
GO:0005088	Ras guanyl-nucleotide exchange factor activity	0.0209	IL2,JAK2,JAK3
GO:0061629	RNA polymerase II-specific DNA-binding transcription factor binding	0.0235	PPARD,PPARG,RXRA
GO:0097367	carbohydrate derivative binding	0.0235	DHODH,IL2,JAK2,JAK3,MAPK1,MPO,PDPK1,PTK2B
GO:0140096	catalytic activity, acting on a protein	0.0236	C1S,CASP3,JAK2,JAK3,MAPK1,MMP1,PDPK1,PTK2B
GO:0042277	peptide binding	0.0255	GSTM1,PPARG,RXRA
GO:0098772	molecular function regulator	0.0305	CASP3,IL2,JAK2,JAK3,PDPK1,PRDX5,TNF
GO:0004497	monooxygenase activity	0.032	AKR1C1,CYP2C19
GO:0019901	protein kinase binding	0.0333	JAK2,MAPK1,PDPK1,PTK2B
GO:0003713	transcription coactivator activity	0.034	PPARD,PPARG,RXRA
GO:0008134	transcription factor binding	0.0343	MAPK1,PPARD,PPARG,RXRA
GO:0016922	nuclear receptor binding	0.0403	PPARG,RXRA
GO:0019903	protein phosphatase binding	0.0468	JAK3,PPARG
Biological Process
term ID	term description	false discovery rate	matching proteins in your network
GO:1901700	response to oxygen-containing compound	1.64e-09	AKR1C1,CASP3,DHODH,IL2,JAK2,JAK3,MAPK1,MPO,PDPK1,PPARD,PPARG,PRDX5,PTGS2,PTK2B,RXRA,TNF
GO:0042981	regulation of apoptotic process	3.4e-08	CASP3,DHODH,GLO1,IL2,JAK2,JAK3,MPO,PDPK1,PPARD,PPARG,PRDX5,PTGS2,PTK2B,TNF,XDH
GO:0070887	cellular response to chemical stimulus	3.4e-08	AKR1C1,CASP3,CYP2C19,GSTM1,IL2,JAK2,JAK3,MAPK1,MMP1,MPO,PDPK1,PPARD,PPARG,PRDX5,PTGS2,PTK2B,RXRA,TNF
GO:0043066	negative regulation of apoptotic process	6.15e-08	CASP3,GLO1,IL2,JAK2,JAK3,MPO,PDPK1,PPARD,PRDX5,PTGS2,PTK2B,TNF
GO:1901701	cellular response to oxygen-containing compound	7.45e-08	AKR1C1,JAK2,JAK3,MAPK1,MPO,PDPK1,PPARD,PPARG,PRDX5,PTGS2,PTK2B,TNF
GO:0009725	response to hormone	6.46e-07	AKR1C1,CASP3,JAK2,JAK3,PDPK1,PPARD,PPARG,PTGS2,PTK2B,RXRA,TNF
GO:0009636	response to toxic substance	8.02e-07	CASP3,GSTM1,IL2,MAPK1,MPO,PRDX5,PTGS2,PTK2B,TNF
GO:0001101	response to acid chemical	9.38e-07	AKR1C1,CASP3,DHODH,PPARG,PTGS2,PTK2B,RXRA,TNF
GO:0042221	response to chemical	1.22e-06	AKR1C1,CASP3,CYP2C19,DHODH,GSTM1,IL2,JAK2,JAK3,MAPK1,MMP1,MPO,PDPK1,PPARD,PPARG,PRDX5,PTGS2,PTK2B,RXRA,TNF
GO:0043281	regulation of cysteine-type endopeptidase activity involved in apoptotic process	1.22e-06	CASP3,JAK2,PPARG,PRDX5,PTGS2,TNF,XDH
GO:0050727	regulation of inflammatory response	1.22e-06	C1S,IL2,JAK2,PLA2G2A,PPARD,PPARG,PTGS2,TNF
GO:1901698	response to nitrogen compound	1.81e-06	CASP3,DHODH,GSTM1,JAK2,JAK3,MAPK1,PDPK1,PPARG,PTGS2,PTK2B,TNF
GO:0080134	regulation of response to stress	2.27e-06	C1S,IL2,JAK2,MAPK1,PDPK1,PLA2G2A,PPARD,PPARG,PTGS2,PTK2B,TNF,XDH
GO:0010033	response to organic substance	2.35e-06	AKR1C1,CASP3,DHODH,IL2,JAK2,JAK3,MAPK1,MMP1,MPO,PDPK1,PPARD,PPARG,PTGS2,PTK2B,RXRA,TNF
GO:0048534	hematopoietic or lymphoid organ development	2.48e-06	CASP3,GLO1,IL2,JAK2,JAK3,MAPK1,PPARG,PTK2B,TNF
GO:0009719	response to endogenous stimulus	2.89e-06	AKR1C1,CASP3,JAK2,JAK3,MAPK1,PDPK1,PPARD,PPARG,PTGS2,PTK2B,RXRA,TNF
GO:0006970	response to osmotic stress	3.12e-06	CASP3,PDPK1,PTGS2,PTK2B,TNF
GO:0033993	response to lipid	3.22e-06	CASP3,JAK2,MAPK1,MPO,PPARD,PPARG,PTGS2,PTK2B,RXRA,TNF
GO:0048513	animal organ development	3.22e-06	CASP3,DHODH,GLO1,HSD11B1,IL2,JAK2,JAK3,MAPK1,PDPK1,PPARD,PPARG,PTGS2,PTK2B,RXRA,TNF,XDH
GO:0071495	cellular response to endogenous stimulus	3.53e-06	AKR1C1,CASP3,JAK2,JAK3,MAPK1,PDPK1,PPARD,PPARG,PTGS2,RXRA,TNF
GO:0044281	small molecule metabolic process	4.43e-06	AKR1C1,CYP2C19,DHODH,GLO1,MAPK1,MPO,PPARD,PPARG,PRDX5,PTGS2,RXRA,TNF,XDH
GO:0010243	response to organonitrogen compound	4.53e-06	CASP3,DHODH,JAK2,JAK3,MAPK1,PDPK1,PPARG,PTGS2,PTK2B,TNF
GO:0014070	response to organic cyclic compound	4.53e-06	CASP3,DHODH,JAK2,MAPK1,PPARD,PPARG,PTGS2,PTK2B,RXRA,TNF
GO:0032496	response to lipopolysaccharide	5.71e-06	CASP3,JAK2,MAPK1,MPO,PPARD,PTGS2,TNF
GO:0071310	cellular response to organic substance	5.71e-06	AKR1C1,CASP3,IL2,JAK2,JAK3,MAPK1,MMP1,PDPK1,PPARD,PPARG,PTGS2,PTK2B,RXRA,TNF
GO:0008285	negative regulation of cell population proliferation	5.73e-06	CASP3,IL2,JAK2,PPARD,PPARG,PTGS2,PTK2B,TNF,XDH
GO:0032270	positive regulation of cellular protein metabolic process	5.73e-06	CASP3,IL2,JAK2,MAPK1,PDPK1,PLA2G2A,PPARG,PTGS2,PTK2B,RXRA,TNF,XDH
GO:0006919	activation of cysteine-type endopeptidase activity involved in apoptotic process	5.82e-06	CASP3,JAK2,PPARG,TNF,XDH
GO:0031347	regulation of defense response	5.82e-06	C1S,IL2,JAK2,PDPK1,PLA2G2A,PPARD,PPARG,PTGS2,TNF
GO:0051246	regulation of protein metabolic process	5.82e-06	C1S,CASP3,IL2,JAK2,JAK3,MAPK1,PDPK1,PLA2G2A,PPARG,PRDX5,PTGS2,PTK2B,RXRA,TNF,XDH
GO:0055114	oxidation-reduction process	5.82e-06	AKR1C1,CYP2C19,DHODH,HSD11B1,MPO,PPARD,PPARG,PRDX5,PTGS2,XDH
GO:0071417	cellular response to organonitrogen compound	6.5e-06	CASP3,JAK2,JAK3,MAPK1,PDPK1,PPARG,PTGS2,TNF
GO:0048545	response to steroid hormone	7.47e-06	CASP3,JAK2,PPARD,PPARG,PTGS2,RXRA,TNF
GO:0097191	extrinsic apoptotic signaling pathway	7.47e-06	CASP3,IL2,JAK2,PDPK1,TNF
GO:2000379	positive regulation of reactive oxygen species metabolic process	7.61e-06	JAK2,PTGS2,PTK2B,TNF,XDH
GO:0071407	cellular response to organic cyclic compound	7.79e-06	CASP3,JAK2,MAPK1,PPARD,PPARG,PTGS2,RXRA,TNF
GO:0006950	response to stress	7.95e-06	C1S,CASP3,DHODH,GSTM1,JAK2,JAK3,MAPK1,MPO,PDPK1,PLA2G2A,PPARD,PPARG,PRDX5,PTGS2,PTK2B,TNF
GO:0042127	regulation of cell population proliferation	7.95e-06	CASP3,IL2,JAK2,JAK3,MAPK1,PDPK1,PPARD,PPARG,PTGS2,PTK2B,TNF,XDH
GO:0071704	organic substance metabolic process	7.95e-06	AKR1C1,C1S,CASP3,CYP2C19,DHODH,GLO1,GSTM1,HSD11B1,IL2,JAK2,JAK3,MAPK1,MMP1,MPO,PDPK1,PLA2G2A,PPARD,PPARG,PRDX5,PTGS2,PTK2B,RXRA,TNF,XDH
GO:0002376	immune system process	8.16e-06	C1S,CASP3,GLO1,IL2,JAK2,JAK3,MAPK1,MMP1,MPO,PDPK1,PLA2G2A,PPARG,PTK2B,TNF
GO:0032101	regulation of response to external stimulus	8.16e-06	C1S,IL2,JAK2,PLA2G2A,PPARD,PPARG,PTGS2,PTK2B,TNF
GO:0030162	regulation of proteolysis	8.78e-06	C1S,CASP3,JAK2,PPARG,PRDX5,PTGS2,PTK2B,TNF,XDH
GO:0030097	hemopoiesis	8.81e-06	CASP3,GLO1,IL2,JAK2,JAK3,PPARG,PTK2B,TNF
GO:0030099	myeloid cell differentiation	8.81e-06	CASP3,GLO1,JAK2,JAK3,PPARG,TNF
GO:0050793	regulation of developmental process	9.5e-06	DHODH,IL2,JAK2,JAK3,MAPK1,PDPK1,PLA2G2A,PPARD,PPARG,PTGS2,PTK2B,RXRA,TNF,XDH
GO:0034612	response to tumor necrosis factor	1.22e-05	CASP3,JAK2,MAPK1,PTGS2,PTK2B,TNF
GO:0006796	phosphate-containing compound metabolic process	1.24e-05	DHODH,IL2,JAK2,JAK3,MAPK1,PDPK1,PLA2G2A,PPARD,PRDX5,PTGS2,PTK2B,TNF,XDH
GO:0009617	response to bacterium	1.24e-05	CASP3,JAK2,MAPK1,MPO,PLA2G2A,PPARD,PTGS2,TNF
GO:0045429	positive regulation of nitric oxide biosynthetic process	1.25e-05	JAK2,PTGS2,PTK2B,TNF
GO:1904407	positive regulation of nitric oxide metabolic process	1.25e-05	JAK2,PTGS2,PTK2B,TNF
GO:0006979	response to oxidative stress	1.29e-05	CASP3,JAK2,MAPK1,MPO,PRDX5,PTGS2,PTK2B
GO:0050729	positive regulation of inflammatory response	1.65e-05	IL2,JAK2,PLA2G2A,PTGS2,TNF
GO:1901564	organonitrogen compound metabolic process	1.65e-05	C1S,CASP3,DHODH,GLO1,GSTM1,IL2,JAK2,JAK3,MAPK1,MMP1,PDPK1,PLA2G2A,PPARD,PPARG,PRDX5,PTGS2,PTK2B,TNF,XDH
GO:0065008	regulation of biological quality	1.82e-05	AKR1C1,CASP3,DHODH,HSD11B1,IL2,JAK2,JAK3,MAPK1,PDPK1,PPARD,PPARG,PRDX5,PTGS2,PTK2B,TNF,XDH
GO:0048660	regulation of smooth muscle cell proliferation	1.9e-05	JAK2,PPARD,PPARG,PTGS2,TNF
GO:0038110	interleukin-2-mediated signaling pathway	2.1e-05	IL2,JAK3,PTK2B
GO:0015718	monocarboxylic acid transport	2.19e-05	AKR1C1,PLA2G2A,PPARD,PPARG,RXRA
GO:0002683	negative regulation of immune system process	2.44e-05	CASP3,IL2,JAK3,PDPK1,PPARG,PTK2B,TNF
GO:0008284	positive regulation of cell population proliferation	2.44e-05	IL2,JAK2,JAK3,MAPK1,PDPK1,PPARD,PTGS2,PTK2B,TNF
GO:0009410	response to xenobiotic stimulus	2.51e-05	AKR1C1,CYP2C19,DHODH,GSTM1,PPARG,PTK2B
GO:0042493	response to drug	2.77e-05	CASP3,CYP2C19,DHODH,IL2,MAPK1,PPARG,PTGS2,PTK2B,TNF
GO:0019221	cytokine-mediated signaling pathway	2.9e-05	CASP3,IL2,JAK2,JAK3,MMP1,PTGS2,PTK2B,TNF
GO:0001890	placenta development	3.06e-05	MAPK1,PPARD,PPARG,PTGS2,RXRA
GO:0006915	apoptotic process	3.06e-05	CASP3,IL2,JAK2,MAPK1,PDPK1,PPARD,PRDX5,PTK2B,TNF
GO:0010660	regulation of muscle cell apoptotic process	3.24e-05	JAK2,PDPK1,PPARG,PTK2B
GO:0033554	cellular response to stress	3.26e-05	CASP3,GSTM1,JAK2,MAPK1,MPO,PPARD,PPARG,PRDX5,PTGS2,PTK2B,TNF
GO:0006952	defense response	3.55e-05	C1S,JAK2,JAK3,MPO,PLA2G2A,PPARG,PRDX5,PTGS2,PTK2B,TNF
GO:0001934	positive regulation of protein phosphorylation	3.63e-05	IL2,JAK2,MAPK1,PDPK1,PLA2G2A,PTGS2,PTK2B,TNF,XDH
GO:0045596	negative regulation of cell differentiation	3.64e-05	IL2,JAK3,MAPK1,PPARD,PPARG,PTK2B,TNF,XDH
GO:0032103	positive regulation of response to external stimulus	3.94e-05	IL2,JAK2,PLA2G2A,PTGS2,PTK2B,TNF
GO:0071345	cellular response to cytokine stimulus	3.94e-05	CASP3,IL2,JAK2,JAK3,MAPK1,MMP1,PTGS2,PTK2B,TNF
GO:0010876	lipid localization	4.01e-05	AKR1C1,PLA2G2A,PPARD,PPARG,RXRA,TNF
GO:0097190	apoptotic signaling pathway	4.13e-05	CASP3,IL2,JAK2,PDPK1,PPARD,TNF
GO:0071396	cellular response to lipid	4.63e-05	JAK2,MAPK1,PPARD,PPARG,PTK2B,RXRA,TNF
GO:0032501	multicellular organismal process	5.05e-05	AKR1C1,CASP3,DHODH,GLO1,HSD11B1,IL2,JAK2,JAK3,MAPK1,MPO,PDPK1,PLA2G2A,PPARD,PPARG,PRDX5,PTGS2,PTK2B,RXRA,TNF,XDH
GO:0002521	leukocyte differentiation	5.42e-05	GLO1,IL2,JAK3,PPARG,PTK2B,TNF
GO:0032268	regulation of cellular protein metabolic process	5.92e-05	CASP3,IL2,JAK2,MAPK1,PDPK1,PLA2G2A,PPARG,PRDX5,PTGS2,PTK2B,RXRA,TNF,XDH
GO:0000165	MAPK cascade	6.35e-05	IL2,JAK2,JAK3,MAPK1,PTK2B,TNF
GO:0030334	regulation of cell migration	6.47e-05	JAK2,MAPK1,PDPK1,PPARD,PPARG,PTGS2,PTK2B,TNF
GO:0045595	regulation of cell differentiation	6.47e-05	IL2,JAK2,JAK3,MAPK1,PLA2G2A,PPARD,PPARG,PTGS2,PTK2B,TNF,XDH
GO:0001932	regulation of protein phosphorylation	7.31e-05	CASP3,IL2,JAK2,MAPK1,PDPK1,PLA2G2A,PTGS2,PTK2B,TNF,XDH
GO:0000302	response to reactive oxygen species	8.14e-05	CASP3,MAPK1,MPO,PRDX5,PTK2B
GO:0002682	regulation of immune system process	8.14e-05	C1S,CASP3,IL2,JAK2,JAK3,MAPK1,PDPK1,PPARG,PTK2B,TNF
GO:0045862	positive regulation of proteolysis	8.5e-05	CASP3,JAK2,PPARG,PTK2B,TNF,XDH
GO:1902531	regulation of intracellular signal transduction	8.53e-05	IL2,JAK2,JAK3,MAPK1,PDPK1,PLA2G2A,PPARD,PTGS2,PTK2B,TNF,XDH
GO:0097237	cellular response to toxic substance	8.88e-05	GSTM1,MPO,PRDX5,PTGS2,TNF
GO:0032502	developmental process	9.41e-05	AKR1C1,CASP3,DHODH,GLO1,HSD11B1,IL2,JAK2,JAK3,MAPK1,MPO,PDPK1,PPARD,PPARG,PTGS2,PTK2B,RXRA,TNF,XDH
GO:0002673	regulation of acute inflammatory response	0.00011	C1S,PPARG,PTGS2,TNF
GO:0022407	regulation of cell-cell adhesion	0.00011	CASP3,IL2,JAK2,JAK3,PDPK1,TNF
GO:0031349	positive regulation of defense response	0.00011	IL2,JAK2,PDPK1,PLA2G2A,PTGS2,TNF
GO:0032870	cellular response to hormone stimulus	0.00011	AKR1C1,JAK2,JAK3,PDPK1,PPARD,PPARG,RXRA
GO:0045785	positive regulation of cell adhesion	0.00011	IL2,JAK2,JAK3,PDPK1,PTK2B,TNF
GO:0048518	positive regulation of biological process	0.00011	C1S,CASP3,DHODH,IL2,JAK2,JAK3,MAPK1,MMP1,PDPK1,PLA2G2A,PPARD,PPARG,PRDX5,PTGS2,PTK2B,RXRA,TNF,XDH
GO:0051222	positive regulation of protein transport	0.00011	IL2,JAK2,MAPK1,PPARD,PTGS2,TNF
GO:0051704	multi-organism process	0.00011	CASP3,DHODH,JAK2,MAPK1,MMP1,MPO,PLA2G2A,PPARD,PTGS2,PTK2B,RXRA,TNF
GO:1990748	cellular detoxification	0.00011	GSTM1,MPO,PRDX5,PTGS2
GO:0009605	response to external stimulus	0.00012	CASP3,DHODH,JAK2,MAPK1,MPO,PLA2G2A,PPARD,PPARG,PTGS2,PTK2B,TNF
GO:0042592	homeostatic process	0.00012	AKR1C1,CASP3,IL2,JAK2,JAK3,MAPK1,PDPK1,PPARG,PRDX5,PTK2B
GO:0043065	positive regulation of apoptotic process	0.00013	CASP3,DHODH,JAK2,PPARG,PTGS2,TNF,XDH
GO:0050896	response to stimulus	0.00013	AKR1C1,C1S,CASP3,CYP2C19,DHODH,GSTM1,IL2,JAK2,JAK3,MAPK1,MMP1,MPO,PDPK1,PLA2G2A,PPARD,PPARG,PRDX5,PTGS2,PTK2B,RXRA,TNF
GO:0045994	positive regulation of translational initiation by iron	0.00014	RXRA,TNF
GO:0048732	gland development	0.00014	DHODH,JAK2,MAPK1,RXRA,TNF,XDH
GO:0050776	regulation of immune response	0.00014	C1S,IL2,JAK2,JAK3,MAPK1,PDPK1,PPARG,TNF
GO:0009893	positive regulation of metabolic process	0.00015	CASP3,IL2,JAK2,MAPK1,PDPK1,PLA2G2A,PPARD,PPARG,PRDX5,PTGS2,PTK2B,RXRA,TNF,XDH
GO:0030155	regulation of cell adhesion	0.00015	CASP3,IL2,JAK2,JAK3,PDPK1,PTK2B,TNF
GO:0044237	cellular metabolic process	0.00015	AKR1C1,CASP3,CYP2C19,DHODH,GLO1,GSTM1,IL2,JAK2,JAK3,MAPK1,MMP1,MPO,PDPK1,PLA2G2A,PPARD,PPARG,PRDX5,PTGS2,PTK2B,RXRA,TNF,XDH
GO:0044238	primary metabolic process	0.00015	AKR1C1,C1S,CASP3,CYP2C19,DHODH,GLO1,HSD11B1,IL2,JAK2,JAK3,MAPK1,MMP1,PDPK1,PLA2G2A,PPARD,PPARG,PRDX5,PTGS2,PTK2B,RXRA,TNF,XDH
GO:0051050	positive regulation of transport	0.00015	IL2,JAK2,MAPK1,PDPK1,PPARD,PPARG,PTGS2,TNF
GO:0001893	maternal placenta development	0.00016	PPARD,PTGS2,RXRA
GO:0006955	immune response	0.00016	C1S,IL2,JAK2,JAK3,MAPK1,MPO,PLA2G2A,PPARG,PTK2B,TNF
GO:0043279	response to alkaloid	0.00016	CASP3,DHODH,PPARG,PTK2B
GO:0045597	positive regulation of cell differentiation	0.00017	IL2,JAK2,PLA2G2A,PPARD,PPARG,PTGS2,PTK2B,TNF
GO:0045727	positive regulation of translation	0.00017	MAPK1,PTK2B,RXRA,TNF
GO:0048523	negative regulation of cellular process	0.00017	CASP3,GLO1,IL2,JAK2,JAK3,MAPK1,MPO,PDPK1,PPARD,PPARG,PRDX5,PTGS2,PTK2B,RXRA,TNF,XDH
GO:0048856	anatomical structure development	0.00018	AKR1C1,CASP3,DHODH,GLO1,HSD11B1,IL2,JAK2,JAK3,MAPK1,PDPK1,PPARD,PPARG,PTGS2,PTK2B,RXRA,TNF,XDH
GO:0051336	regulation of hydrolase activity	0.00018	CASP3,JAK2,PDPK1,PPARG,PRDX5,PTGS2,PTK2B,TNF,XDH
GO:0008202	steroid metabolic process	0.0002	AKR1C1,CYP2C19,HSD11B1,PPARD,RXRA
GO:0010656	negative regulation of muscle cell apoptotic process	0.0002	JAK2,PDPK1,PTK2B
GO:0032965	regulation of collagen biosynthetic process	0.0002	PPARD,PPARG,PRDX5
GO:0022603	regulation of anatomical structure morphogenesis	0.00023	DHODH,PDPK1,PPARG,PTGS2,PTK2B,RXRA,TNF,XDH
GO:0030154	cell differentiation	0.00023	AKR1C1,CASP3,GLO1,IL2,JAK2,JAK3,MAPK1,PDPK1,PPARD,PPARG,PTGS2,PTK2B,RXRA,TNF
GO:0045598	regulation of fat cell differentiation	0.00023	PPARD,PPARG,PTGS2,TNF
GO:0051094	positive regulation of developmental process	0.00023	IL2,JAK2,PDPK1,PLA2G2A,PPARD,PPARG,PTGS2,PTK2B,TNF
GO:0051173	positive regulation of nitrogen compound metabolic process	0.00023	CASP3,IL2,JAK2,MAPK1,PDPK1,PLA2G2A,PPARD,PPARG,PTGS2,PTK2B,RXRA,TNF,XDH
GO:1902533	positive regulation of intracellular signal transduction	0.00023	IL2,JAK2,MAPK1,PLA2G2A,PPARD,PTK2B,TNF,XDH
GO:0001936	regulation of endothelial cell proliferation	0.00024	PDPK1,PPARG,TNF,XDH
GO:0001937	negative regulation of endothelial cell proliferation	0.00024	PPARG,TNF,XDH
GO:0007566	embryo implantation	0.00024	PPARD,PTGS2,RXRA
GO:0009112	nucleobase metabolic process	0.00024	DHODH,MAPK1,XDH
GO:0010712	regulation of collagen metabolic process	0.00024	PPARD,PPARG,PRDX5
GO:0030335	positive regulation of cell migration	0.00024	JAK2,MAPK1,PDPK1,PTGS2,PTK2B,TNF
GO:0030879	mammary gland development	0.00024	DHODH,JAK2,MAPK1,XDH
GO:0031667	response to nutrient levels	0.00024	DHODH,MAPK1,MPO,PPARD,PPARG,PTGS2
GO:0048584	positive regulation of response to stimulus	0.00024	C1S,IL2,JAK2,MAPK1,PDPK1,PLA2G2A,PPARD,PTGS2,PTK2B,TNF,XDH
GO:0050680	negative regulation of epithelial cell proliferation	0.00024	PPARD,PPARG,TNF,XDH
GO:0006869	lipid transport	0.00027	AKR1C1,PLA2G2A,PPARD,PPARG,RXRA
GO:0051186	cofactor metabolic process	0.00027	AKR1C1,GLO1,GSTM1,MPO,PRDX5,PTGS2
GO:0043401	steroid hormone mediated signaling pathway	0.00028	JAK2,PPARD,PPARG,RXRA
GO:0032787	monocarboxylic acid metabolic process	0.00029	AKR1C1,CYP2C19,GLO1,PPARD,PPARG,PTGS2
GO:0042307	positive regulation of protein import into nucleus	0.00029	JAK2,MAPK1,PTGS2
GO:1903037	regulation of leukocyte cell-cell adhesion	0.00029	CASP3,IL2,JAK3,PDPK1,TNF
GO:0002250	adaptive immune response	0.0003	C1S,IL2,JAK2,JAK3,PTK2B
GO:0006807	nitrogen compound metabolic process	0.00031	AKR1C1,C1S,CASP3,DHODH,GLO1,GSTM1,IL2,JAK2,JAK3,MAPK1,MMP1,PDPK1,PLA2G2A,PPARD,PPARG,PRDX5,PTGS2,PTK2B,RXRA,TNF,XDH
GO:0031325	positive regulation of cellular metabolic process	0.00031	CASP3,IL2,JAK2,MAPK1,PDPK1,PLA2G2A,PPARD,PPARG,PTGS2,PTK2B,RXRA,TNF,XDH
GO:0045834	positive regulation of lipid metabolic process	0.00031	PPARG,PTGS2,PTK2B,TNF
GO:0050777	negative regulation of immune response	0.00031	IL2,JAK3,PPARG,TNF
GO:0009746	response to hexose	0.00032	CASP3,PPARD,PTGS2,PTK2B
GO:0010604	positive regulation of macromolecule metabolic process	0.00032	CASP3,IL2,JAK2,MAPK1,PDPK1,PLA2G2A,PPARD,PPARG,PTGS2,PTK2B,RXRA,TNF,XDH
GO:1903829	positive regulation of cellular protein localization	0.00032	JAK2,MAPK1,PDPK1,PTGS2,TNF
GO:0051345	positive regulation of hydrolase activity	0.00033	CASP3,JAK2,PDPK1,PPARG,PTK2B,TNF,XDH
GO:0007169	transmembrane receptor protein tyrosine kinase signaling pathway	0.00034	CASP3,JAK2,JAK3,MAPK1,PDPK1,PTK2B
GO:0032800	receptor biosynthetic process	0.00034	PPARG,TNF
GO:0042976	activation of Janus kinase activity	0.00034	JAK2,PTK2B
GO:0043085	positive regulation of catalytic activity	0.00034	CASP3,IL2,JAK2,MAPK1,PDPK1,PPARG,PTK2B,TNF,XDH
GO:0009628	response to abiotic stimulus	0.00035	CASP3,MPO,PDPK1,PPARD,PPARG,PTGS2,PTK2B,TNF
GO:0038083	peptidyl-tyrosine autophosphorylation	0.00037	JAK2,JAK3,PTK2B
GO:0035094	response to nicotine	0.00039	CASP3,MAPK1,TNF
GO:0043410	positive regulation of MAPK cascade	0.00039	JAK2,MAPK1,PLA2G2A,PTK2B,TNF,XDH
GO:0051248	negative regulation of protein metabolic process	0.00039	CASP3,IL2,JAK3,PDPK1,PRDX5,PTGS2,TNF,XDH
GO:1901342	regulation of vasculature development	0.00039	PDPK1,PPARG,PTGS2,PTK2B,XDH
GO:1904705	regulation of vascular smooth muscle cell proliferation	0.00039	JAK2,PPARG,TNF
GO:0010594	regulation of endothelial cell migration	0.0004	PDPK1,PPARG,PTGS2,PTK2B
GO:0014074	response to purine-containing compound	0.00041	DHODH,PPARG,PTGS2,PTK2B
GO:0046425	regulation of receptor signaling pathway via JAK-STAT	0.00041	IL2,JAK2,JAK3,PTK2B
GO:0050678	regulation of epithelial cell proliferation	0.00042	PDPK1,PPARD,PPARG,TNF,XDH
GO:0048522	positive regulation of cellular process	0.00043	CASP3,DHODH,IL2,JAK2,JAK3,MAPK1,MMP1,PDPK1,PLA2G2A,PPARD,PPARG,PTGS2,PTK2B,RXRA,TNF,XDH
GO:0050790	regulation of catalytic activity	0.00043	CASP3,IL2,JAK2,MAPK1,PDPK1,PPARG,PRDX5,PTGS2,PTK2B,TNF,XDH
GO:0051241	negative regulation of multicellular organismal process	0.00044	IL2,JAK2,JAK3,PPARG,PTGS2,PTK2B,TNF,XDH
GO:0022408	negative regulation of cell-cell adhesion	0.00048	CASP3,IL2,JAK2,JAK3
GO:0070482	response to oxygen levels	0.00048	CASP3,PPARD,PPARG,PTGS2,PTK2B
GO:0072359	circulatory system development	0.00049	CASP3,MAPK1,PPARD,PPARG,PTGS2,PTK2B,RXRA
GO:0016477	cell migration	0.00051	JAK2,JAK3,MMP1,PDPK1,PPARD,PTK2B,TNF
GO:0009891	positive regulation of biosynthetic process	0.00052	IL2,JAK2,MAPK1,PPARD,PPARG,PRDX5,PTGS2,PTK2B,RXRA,TNF
GO:0031622	positive regulation of fever generation	0.00052	PTGS2,TNF
GO:0051172	negative regulation of nitrogen compound metabolic process	0.00052	CASP3,IL2,JAK3,PDPK1,PPARD,PPARG,PRDX5,PTGS2,RXRA,TNF,XDH
GO:2000026	regulation of multicellular organismal development	0.00052	IL2,JAK3,PDPK1,PPARD,PPARG,PTGS2,PTK2B,RXRA,TNF,XDH
GO:0051239	regulation of multicellular organismal process	0.00055	IL2,JAK2,JAK3,MAPK1,PDPK1,PPARD,PPARG,PTGS2,PTK2B,RXRA,TNF,XDH
GO:0040011	locomotion	0.00056	JAK2,JAK3,MAPK1,MMP1,PDPK1,PPARD,PTK2B,TNF
GO:0045600	positive regulation of fat cell differentiation	0.0006	PPARD,PPARG,PTGS2
GO:0007260	tyrosine phosphorylation of STAT protein	0.00062	JAK2,JAK3
GO:0030522	intracellular receptor signaling pathway	0.00062	JAK2,PPARD,PPARG,RXRA
GO:0035357	peroxisome proliferator activated receptor signaling pathway	0.00062	PPARG,RXRA
GO:0032147	activation of protein kinase activity	0.00063	JAK2,MAPK1,PDPK1,PTK2B,TNF
GO:0002703	regulation of leukocyte mediated immunity	0.00066	IL2,JAK3,PDPK1,TNF
GO:0006629	lipid metabolic process	0.00071	AKR1C1,CYP2C19,HSD11B1,PLA2G2A,PPARD,PPARG,PTGS2,RXRA
GO:0007565	female pregnancy	0.00071	DHODH,PPARD,PTGS2,RXRA
GO:0032966	negative regulation of collagen biosynthetic process	0.00074	PPARD,PPARG
GO:0002697	regulation of immune effector process	0.00075	C1S,IL2,JAK3,PDPK1,TNF
GO:0043434	response to peptide hormone	0.00075	JAK2,JAK3,PDPK1,PPARG,PTGS2
GO:0002684	positive regulation of immune system process	0.00077	C1S,IL2,JAK3,MAPK1,PDPK1,PTK2B,TNF
GO:0051171	regulation of nitrogen compound metabolic process	0.00077	C1S,CASP3,GLO1,IL2,JAK2,JAK3,MAPK1,PDPK1,PLA2G2A,PPARD,PPARG,PRDX5,PTGS2,PTK2B,RXRA,TNF,XDH
GO:0019216	regulation of lipid metabolic process	0.00085	PPARG,PTGS2,PTK2B,RXRA,TNF
GO:0010713	negative regulation of collagen metabolic process	0.00086	PPARD,PPARG
GO:0015908	fatty acid transport	0.00086	PLA2G2A,PPARD,PPARG
GO:0031324	negative regulation of cellular metabolic process	0.00086	CASP3,IL2,JAK3,PDPK1,PPARD,PPARG,PRDX5,PTGS2,RXRA,TNF,XDH
GO:0032880	regulation of protein localization	0.00086	IL2,JAK2,MAPK1,PDPK1,PPARD,PTGS2,TNF
GO:0048872	homeostasis of number of cells	0.00087	CASP3,JAK2,JAK3,PRDX5
GO:0043523	regulation of neuron apoptotic process	0.0009	CASP3,JAK2,PDPK1,PTK2B
GO:0003006	developmental process involved in reproduction	0.00091	MAPK1,PPARD,PPARG,PTGS2,PTK2B,RXRA
GO:0009888	tissue development	0.00091	AKR1C1,CASP3,JAK2,MAPK1,PDPK1,PPARD,PPARG,PTGS2,RXRA
GO:0071229	cellular response to acid chemical	0.00091	AKR1C1,PPARG,PTK2B,TNF
GO:0071356	cellular response to tumor necrosis factor	0.00091	JAK2,MAPK1,PTK2B,TNF
GO:0010647	positive regulation of cell communication	0.00092	IL2,JAK2,MAPK1,PLA2G2A,PPARD,PTGS2,PTK2B,TNF,XDH
GO:0038127	ERBB signaling pathway	0.00092	MAPK1,PDPK1,PTK2B
GO:0046777	protein autophosphorylation	0.00092	JAK2,JAK3,PDPK1,PTK2B
GO:0006468	protein phosphorylation	0.00094	IL2,JAK2,JAK3,MAPK1,PDPK1,PTK2B,TNF
GO:0023056	positive regulation of signaling	0.00094	IL2,JAK2,MAPK1,PLA2G2A,PPARD,PTGS2,PTK2B,TNF,XDH
GO:0046427	positive regulation of receptor signaling pathway via JAK-STAT	0.00094	IL2,JAK2,PTK2B
GO:1903039	positive regulation of leukocyte cell-cell adhesion	0.00097	IL2,JAK3,PDPK1,TNF
GO:0009966	regulation of signal transduction	0.001	IL2,JAK2,JAK3,MAPK1,PDPK1,PLA2G2A,PPARD,PPARG,PTGS2,PTK2B,TNF,XDH
GO:0030218	erythrocyte differentiation	0.001	CASP3,JAK2,JAK3
GO:0043436	oxoacid metabolic process	0.001	AKR1C1,CYP2C19,GLO1,MPO,PPARD,PPARG,PTGS2
GO:0080090	regulation of primary metabolic process	0.001	C1S,CASP3,GLO1,IL2,JAK2,JAK3,MAPK1,PDPK1,PLA2G2A,PPARD,PPARG,PRDX5,PTGS2,PTK2B,RXRA,TNF,XDH
GO:0007584	response to nutrient	0.0011	DHODH,PPARD,PPARG,PTGS2
GO:0009612	response to mechanical stimulus	0.0011	MPO,PPARG,PTGS2,PTK2B
GO:0010605	negative regulation of macromolecule metabolic process	0.0011	CASP3,IL2,JAK3,PDPK1,PPARD,PPARG,PRDX5,PTGS2,RXRA,TNF,XDH
GO:0014842	regulation of skeletal muscle satellite cell proliferation	0.0011	JAK2,PPARD
GO:0032872	regulation of stress-activated MAPK cascade	0.0011	MAPK1,PTK2B,TNF,XDH
GO:0040008	regulation of growth	0.0011	IL2,MPO,PPARD,PPARG,PTK2B,TNF
GO:0048661	positive regulation of smooth muscle cell proliferation	0.0011	JAK2,PTGS2,TNF
GO:0051338	regulation of transferase activity	0.0011	CASP3,JAK2,MAPK1,PDPK1,PPARG,PTK2B,TNF
GO:0060255	regulation of macromolecule metabolic process	0.0011	C1S,CASP3,GLO1,IL2,JAK2,JAK3,MAPK1,PDPK1,PLA2G2A,PPARD,PPARG,PRDX5,PTGS2,PTK2B,RXRA,TNF,XDH
GO:0033209	tumor necrosis factor-mediated signaling pathway	0.0012	JAK2,PTK2B,TNF
GO:0034374	low-density lipoprotein particle remodeling	0.0012	MPO,PLA2G2A
GO:0034599	cellular response to oxidative stress	0.0012	JAK2,MAPK1,MPO,PRDX5
GO:0044130	negative regulation of growth of symbiont in host	0.0012	MPO,TNF
GO:0050673	epithelial cell proliferation	0.0012	MAPK1,PPARD,TNF
GO:0060397	growth hormone receptor signaling pathway via JAK-STAT	0.0012	JAK2,JAK3
GO:0048878	chemical homeostasis	0.0013	AKR1C1,IL2,JAK2,MAPK1,PDPK1,PPARG,PTK2B
GO:0051049	regulation of transport	0.0013	IL2,JAK2,MAPK1,PDPK1,PPARD,PPARG,PTGS2,PTK2B,TNF
GO:0098869	cellular oxidant detoxification	0.0013	MPO,PRDX5,PTGS2
GO:0006928	movement of cell or subcellular component	0.0014	JAK2,JAK3,MAPK1,MMP1,PDPK1,PPARD,PTK2B,TNF
GO:0007166	cell surface receptor signaling pathway	0.0014	CASP3,IL2,JAK2,JAK3,MAPK1,MMP1,PDPK1,PTGS2,PTK2B,TNF
GO:0019637	organophosphate metabolic process	0.0014	DHODH,MAPK1,PLA2G2A,PPARD,PRDX5,PTGS2,XDH
GO:0032269	negative regulation of cellular protein metabolic process	0.0014	CASP3,IL2,PDPK1,PRDX5,PTGS2,TNF,XDH
GO:0033273	response to vitamin	0.0014	PPARD,PPARG,PTGS2
GO:0043535	regulation of blood vessel endothelial cell migration	0.0014	PDPK1,PPARG,PTGS2
GO:0031000	response to caffeine	0.0015	DHODH,PPARG
GO:0045623	negative regulation of T-helper cell differentiation	0.0015	IL2,JAK3
GO:0045926	negative regulation of growth	0.0015	MPO,PPARD,PPARG,TNF
GO:0050714	positive regulation of protein secretion	0.0016	IL2,JAK2,PPARD,TNF
GO:0051341	regulation of oxidoreductase activity	0.0016	PRDX5,PTK2B,TNF
GO:0010595	positive regulation of endothelial cell migration	0.0017	PDPK1,PTGS2,PTK2B
GO:0010888	negative regulation of lipid storage	0.0017	PPARG,TNF
GO:0014066	regulation of phosphatidylinositol 3-kinase signaling	0.0017	JAK2,MAPK1,PPARD
GO:0042060	wound healing	0.0017	CASP3,JAK2,MAPK1,PDPK1,PPARD
GO:0051023	regulation of immunoglobulin secretion	0.0017	IL2,TNF
GO:0060429	epithelium development	0.0017	AKR1C1,CASP3,JAK2,MAPK1,PDPK1,PPARG,RXRA
GO:0071375	cellular response to peptide hormone stimulus	0.0017	JAK2,JAK3,PDPK1,PPARG
GO:0006206	pyrimidine nucleobase metabolic process	0.0018	DHODH,MAPK1
GO:0007204	positive regulation of cytosolic calcium ion concentration	0.0018	IL2,JAK2,PDPK1,PTK2B
GO:1905562	regulation of vascular endothelial cell proliferation	0.0018	PDPK1,PPARG
GO:0002573	myeloid leukocyte differentiation	0.0019	GLO1,PPARG,TNF
GO:0009056	catabolic process	0.0019	CASP3,CYP2C19,GSTM1,MMP1,MPO,PLA2G2A,PPARD,PRDX5,XDH
GO:0031328	positive regulation of cellular biosynthetic process	0.0019	IL2,JAK2,MAPK1,PPARD,PPARG,PTGS2,PTK2B,RXRA,TNF
GO:0006721	terpenoid metabolic process	0.002	AKR1C1,CYP2C19,PPARD
GO:0007507	heart development	0.002	CASP3,MAPK1,PPARD,PPARG,RXRA
GO:0032526	response to retinoic acid	0.002	PPARG,PTK2B,RXRA
GO:0033189	response to vitamin A	0.002	PPARD,PPARG
GO:0043200	response to amino acid	0.002	CASP3,DHODH,TNF
GO:0043406	positive regulation of MAP kinase activity	0.002	JAK2,MAPK1,PTK2B,TNF
GO:0048583	regulation of response to stimulus	0.002	C1S,IL2,JAK2,JAK3,MAPK1,PDPK1,PLA2G2A,PPARD,PPARG,PTGS2,PTK2B,TNF,XDH
GO:0050868	negative regulation of T cell activation	0.002	CASP3,IL2,JAK3
GO:0050878	regulation of body fluid levels	0.002	DHODH,JAK2,MAPK1,PDPK1,XDH
GO:0060341	regulation of cellular localization	0.002	JAK2,MAPK1,PDPK1,PTGS2,PTK2B,TNF
GO:0065009	regulation of molecular function	0.002	CASP3,IL2,JAK2,JAK3,MAPK1,PDPK1,PPARG,PRDX5,PTGS2,PTK2B,TNF,XDH
GO:0071498	cellular response to fluid shear stress	0.002	PTGS2,PTK2B
GO:0071900	regulation of protein serine/threonine kinase activity	0.002	CASP3,JAK2,MAPK1,PTK2B,TNF
GO:0006805	xenobiotic metabolic process	0.0021	AKR1C1,CYP2C19,GSTM1
GO:0010035	response to inorganic substance	0.0021	CASP3,MAPK1,MPO,PTGS2,PTK2B
GO:0010667	negative regulation of cardiac muscle cell apoptotic process	0.0021	JAK2,PDPK1
GO:0042744	hydrogen peroxide catabolic process	0.0021	MPO,PRDX5
GO:0046697	decidualization	0.0021	PPARD,PTGS2
GO:0048585	negative regulation of response to stimulus	0.0021	IL2,JAK3,PDPK1,PPARD,PPARG,PTGS2,TNF,XDH
GO:2000278	regulation of DNA biosynthetic process	0.0021	MAPK1,PPARG,PTK2B
GO:0044092	negative regulation of molecular function	0.0022	CASP3,JAK2,PDPK1,PPARG,PRDX5,PTGS2,TNF
GO:0045765	regulation of angiogenesis	0.0023	PDPK1,PPARG,PTGS2,PTK2B
GO:0045859	regulation of protein kinase activity	0.0023	CASP3,JAK2,MAPK1,PDPK1,PTK2B,TNF
GO:0050865	regulation of cell activation	0.0023	CASP3,IL2,JAK2,JAK3,PDPK1
GO:0002698	negative regulation of immune effector process	0.0024	IL2,JAK3,TNF
GO:0010817	regulation of hormone levels	0.0024	AKR1C1,HSD11B1,JAK2,PPARD,TNF
GO:0042737	drug catabolic process	0.0024	CYP2C19,MPO,PRDX5
GO:0051968	positive regulation of synaptic transmission, glutamatergic	0.0024	PTGS2,PTK2B
GO:0019725	cellular homeostasis	0.0025	IL2,JAK2,MAPK1,PDPK1,PRDX5,PTK2B
GO:0035556	intracellular signal transduction	0.0025	CASP3,IL2,JAK2,JAK3,MAPK1,PDPK1,PTK2B,TNF
GO:0043086	negative regulation of catalytic activity	0.0025	CASP3,PDPK1,PPARG,PRDX5,PTGS2,TNF
GO:0045822	negative regulation of heart contraction	0.0025	IL2,JAK2
GO:0001666	response to hypoxia	0.0026	CASP3,PPARD,PTGS2,PTK2B
GO:0050728	negative regulation of inflammatory response	0.0026	IL2,PPARD,PPARG
GO:0051179	localization	0.0026	AKR1C1,DHODH,JAK2,JAK3,MAPK1,MMP1,MPO,PDPK1,PLA2G2A,PPARD,PPARG,PTK2B,RXRA,TNF,XDH
GO:0002719	negative regulation of cytokine production involved in immune response	0.0027	JAK3,TNF
GO:0006631	fatty acid metabolic process	0.0027	CYP2C19,PPARD,PPARG,PTGS2
GO:0010226	response to lithium ion	0.0027	PTGS2,PTK2B
GO:0035902	response to immobilization stress	0.0027	PPARG,PTK2B
GO:0048041	focal adhesion assembly	0.0027	PDPK1,PTK2B
GO:0060359	response to ammonium ion	0.0028	CASP3,MAPK1,PTK2B
GO:0002700	regulation of production of molecular mediator of immune response	0.0029	IL2,JAK3,TNF
GO:0016999	antibiotic metabolic process	0.0029	AKR1C1,MPO,PRDX5
GO:0034614	cellular response to reactive oxygen species	0.0029	MAPK1,MPO,PRDX5
GO:0050863	regulation of T cell activation	0.0029	CASP3,IL2,JAK3,PDPK1
GO:0046677	response to antibiotic	0.003	CASP3,IL2,JAK2,PTK2B
GO:0050806	positive regulation of synaptic transmission	0.003	MAPK1,PTGS2,PTK2B
GO:0060334	regulation of interferon-gamma-mediated signaling pathway	0.003	JAK2,PPARG
GO:0032770	positive regulation of monooxygenase activity	0.0031	PTK2B,TNF
GO:0045662	negative regulation of myoblast differentiation	0.0031	PPARD,TNF
GO:0050867	positive regulation of cell activation	0.0031	IL2,JAK2,JAK3,PDPK1
GO:0062013	positive regulation of small molecule metabolic process	0.0031	PPARG,PTGS2,TNF
GO:0045936	negative regulation of phosphate metabolic process	0.0032	CASP3,IL2,PDPK1,TNF,XDH
GO:0009749	response to glucose	0.0033	CASP3,PPARD,PTK2B
GO:0002822	regulation of adaptive immune response based on somatic recombination of immune receptors built from immunoglobulin superfamily domains	0.0034	IL2,JAK3,TNF
GO:0030003	cellular cation homeostasis	0.0034	IL2,JAK2,MAPK1,PDPK1,PTK2B
GO:0009117	nucleotide metabolic process	0.0035	DHODH,MAPK1,PRDX5,PTGS2,XDH
GO:0010743	regulation of macrophage derived foam cell differentiation	0.0035	PLA2G2A,PPARG
GO:0015721	bile acid and bile salt transport	0.0035	AKR1C1,RXRA
GO:0031323	regulation of cellular metabolic process	0.0035	CASP3,GLO1,IL2,JAK2,JAK3,MAPK1,PDPK1,PLA2G2A,PPARD,PPARG,PRDX5,PTGS2,PTK2B,RXRA,TNF,XDH
GO:0071470	cellular response to osmotic stress	0.0035	CASP3,PTGS2
GO:0090407	organophosphate biosynthetic process	0.0035	DHODH,MAPK1,PLA2G2A,PPARD,PTGS2
GO:0043524	negative regulation of neuron apoptotic process	0.0036	JAK2,PDPK1,PTK2B
GO:0046683	response to organophosphorus	0.0036	AKR1C1,PTGS2,PTK2B
GO:0051384	response to glucocorticoid	0.0036	CASP3,PTGS2,TNF
GO:0031400	negative regulation of protein modification process	0.0038	CASP3,IL2,PDPK1,TNF,XDH
GO:0031663	lipopolysaccharide-mediated signaling pathway	0.0038	MAPK1,TNF
GO:0042743	hydrogen peroxide metabolic process	0.0038	MPO,PRDX5
GO:0045601	regulation of endothelial cell differentiation	0.0038	TNF,XDH
GO:0050778	positive regulation of immune response	0.0038	C1S,IL2,MAPK1,PDPK1,TNF
GO:0062012	regulation of small molecule metabolic process	0.0038	PPARG,PTGS2,PTK2B,TNF
GO:0070229	negative regulation of lymphocyte apoptotic process	0.0038	IL2,JAK3
GO:0097192	extrinsic apoptotic signaling pathway in absence of ligand	0.0038	CASP3,IL2
GO:0032386	regulation of intracellular transport	0.0039	JAK2,MAPK1,PDPK1,PTGS2
GO:0045923	positive regulation of fatty acid metabolic process	0.0039	PPARG,PTGS2
GO:1904707	positive regulation of vascular smooth muscle cell proliferation	0.0039	JAK2,TNF
GO:0010038	response to metal ion	0.004	CASP3,MAPK1,PTGS2,PTK2B
GO:0043062	extracellular structure organization	0.004	MMP1,MPO,PLA2G2A,TNF
GO:0071222	cellular response to lipopolysaccharide	0.004	MAPK1,PPARD,TNF
GO:0031326	regulation of cellular biosynthetic process	0.0041	GLO1,IL2,JAK2,JAK3,MAPK1,PDPK1,PPARD,PPARG,PRDX5,PTGS2,PTK2B,RXRA,TNF
GO:0032874	positive regulation of stress-activated MAPK cascade	0.0041	PTK2B,TNF,XDH
GO:0043029	T cell homeostasis	0.0041	CASP3,JAK3
GO:1903707	negative regulation of hemopoiesis	0.0041	IL2,JAK3,PTK2B
GO:0001817	regulation of cytokine production	0.0043	IL2,JAK2,JAK3,PTGS2,TNF
GO:0001959	regulation of cytokine-mediated signaling pathway	0.0043	JAK2,PPARG,TNF
GO:0042129	regulation of T cell proliferation	0.0043	CASP3,IL2,JAK3
GO:0080135	regulation of cellular response to stress	0.0044	MAPK1,PTGS2,PTK2B,TNF,XDH
GO:0044255	cellular lipid metabolic process	0.0045	AKR1C1,CYP2C19,PLA2G2A,PPARD,PPARG,PTGS2
GO:0097193	intrinsic apoptotic signaling pathway	0.0047	CASP3,JAK2,TNF
GO:1901360	organic cyclic compound metabolic process	0.0047	AKR1C1,CASP3,CYP2C19,DHODH,GSTM1,HSD11B1,MAPK1,PDPK1,PPARD,PPARG,PRDX5,PTGS2,RXRA,XDH
GO:0002891	positive regulation of immunoglobulin mediated immune response	0.0048	IL2,TNF
GO:0046006	regulation of activated T cell proliferation	0.0048	CASP3,IL2
GO:0010557	positive regulation of macromolecule biosynthetic process	0.0049	IL2,JAK2,MAPK1,PPARD,PPARG,PTK2B,RXRA,TNF
GO:0002067	glandular epithelial cell differentiation	0.005	PDPK1,RXRA
GO:0002823	negative regulation of adaptive immune response based on somatic recombination of immune receptors built from immunoglobulin superfamily domains	0.005	IL2,JAK3
GO:0006367	transcription initiation from RNA polymerase II promoter	0.005	PPARD,PPARG,RXRA
GO:0022414	reproductive process	0.005	DHODH,MAPK1,PPARD,PPARG,PTGS2,PTK2B,RXRA
GO:0030316	osteoclast differentiation	0.005	GLO1,TNF
GO:0031589	cell-substrate adhesion	0.005	PDPK1,PPARD,PTK2B
GO:0045766	positive regulation of angiogenesis	0.005	PDPK1,PTGS2,PTK2B
GO:0098771	inorganic ion homeostasis	0.005	IL2,JAK2,MAPK1,PDPK1,PTK2B
GO:1903672	positive regulation of sprouting angiogenesis	0.005	PDPK1,PTGS2
GO:0048167	regulation of synaptic plasticity	0.0051	MAPK1,PTGS2,PTK2B
GO:0071453	cellular response to oxygen levels	0.0051	PPARD,PPARG,PTGS2
GO:0030855	epithelial cell differentiation	0.0052	AKR1C1,CASP3,PDPK1,PPARG,RXRA
GO:0045684	positive regulation of epidermis development	0.0052	PPARD,TNF
GO:0060291	long-term synaptic potentiation	0.0054	MAPK1,PTK2B
GO:0051052	regulation of DNA metabolic process	0.0055	IL2,MAPK1,PPARG,PTK2B
GO:0050796	regulation of insulin secretion	0.0057	JAK2,PPARD,TNF
GO:0001819	positive regulation of cytokine production	0.0058	IL2,JAK2,PTGS2,TNF
GO:1903530	regulation of secretion by cell	0.0058	IL2,JAK2,PDPK1,PPARD,TNF
GO:0008283	cell population proliferation	0.0059	MAPK1,PPARD,PTK2B,RXRA,TNF
GO:0042594	response to starvation	0.0059	DHODH,MAPK1,PPARG
GO:0045087	innate immune response	0.0059	C1S,JAK2,JAK3,PPARG,PTK2B
GO:0001775	cell activation	0.0062	IL2,JAK3,MAPK1,MPO,PDPK1,PTK2B
GO:0007595	lactation	0.0062	DHODH,XDH
GO:0048662	negative regulation of smooth muscle cell proliferation	0.0062	PPARD,PPARG
GO:0050731	positive regulation of peptidyl-tyrosine phosphorylation	0.0062	IL2,JAK2,PTK2B
GO:0070849	response to epidermal growth factor	0.0062	MAPK1,PDPK1
GO:0001558	regulation of cell growth	0.0063	IL2,PPARD,PPARG,PTK2B
GO:0010468	regulation of gene expression	0.0063	C1S,GLO1,IL2,JAK2,MAPK1,PDPK1,PPARD,PPARG,PRDX5,PTK2B,RXRA,TNF,XDH
GO:0030278	regulation of ossification	0.0063	MAPK1,PTK2B,TNF
GO:0051090	regulation of DNA-binding transcription factor activity	0.0064	JAK2,MAPK1,PPARG,TNF
GO:0006575	cellular modified amino acid metabolic process	0.0066	GLO1,GSTM1,PLA2G2A
GO:0002699	positive regulation of immune effector process	0.0067	IL2,PDPK1,TNF
GO:0050766	positive regulation of phagocytosis	0.0068	PPARG,TNF
GO:1903706	regulation of hemopoiesis	0.0068	IL2,JAK3,PTK2B,TNF
GO:0030036	actin cytoskeleton organization	0.0071	JAK2,PDPK1,PTK2B,TNF
GO:0001933	negative regulation of protein phosphorylation	0.0073	CASP3,IL2,PDPK1,XDH
GO:0050870	positive regulation of T cell activation	0.0073	IL2,JAK3,PDPK1
GO:0051972	regulation of telomerase activity	0.0073	MAPK1,PPARG
GO:0070374	positive regulation of ERK1 and ERK2 cascade	0.0075	PLA2G2A,PTK2B,TNF
GO:0019369	arachidonic acid metabolic process	0.0077	CYP2C19,PTGS2
GO:0006749	glutathione metabolic process	0.0079	GLO1,GSTM1
GO:0007173	epidermal growth factor receptor signaling pathway	0.0079	PDPK1,PTK2B
GO:2000112	regulation of cellular macromolecule biosynthetic process	0.0079	GLO1,IL2,JAK2,JAK3,MAPK1,PDPK1,PPARD,PPARG,PRDX5,PTK2B,RXRA,TNF
GO:0043388	positive regulation of DNA binding	0.0082	JAK2,PPARG
GO:0060688	regulation of morphogenesis of a branching structure	0.0082	RXRA,TNF
GO:0015909	long-chain fatty acid transport	0.0084	PLA2G2A,PPARG
GO:0031669	cellular response to nutrient levels	0.0084	MAPK1,PPARG,PTGS2
GO:0009058	biosynthetic process	0.0086	DHODH,GSTM1,HSD11B1,MAPK1,MPO,PDPK1,PLA2G2A,PPARD,PPARG,PTGS2,RXRA,TNF,XDH
GO:0043536	positive regulation of blood vessel endothelial cell migration	0.0086	PDPK1,PTGS2
GO:0051054	positive regulation of DNA metabolic process	0.0086	IL2,MAPK1,PTK2B
GO:0061180	mammary gland epithelium development	0.0086	JAK2,MAPK1
GO:0065007	biological regulation	0.0086	AKR1C1,C1S,CASP3,DHODH,GLO1,HSD11B1,IL2,JAK2,JAK3,MAPK1,MMP1,MPO,PDPK1,PLA2G2A,PPARD,PPARG,PRDX5,PTGS2,PTK2B,RXRA,TNF,XDH
GO:0007165	signal transduction	0.0089	CASP3,IL2,JAK2,JAK3,MAPK1,MMP1,PDPK1,PPARD,PPARG,PTGS2,PTK2B,RXRA,TNF
GO:0051130	positive regulation of cellular component organization	0.009	IL2,MAPK1,MMP1,PPARG,PTK2B,TNF
GO:0051240	positive regulation of multicellular organismal process	0.0094	IL2,JAK2,PDPK1,PPARG,PTGS2,PTK2B,TNF
GO:0031670	cellular response to nutrient	0.0096	PPARG,PTGS2
GO:0042531	positive regulation of tyrosine phosphorylation of STAT protein	0.0099	IL2,JAK2
GO:0071242	cellular response to ammonium ion	0.0099	CASP3,MAPK1
GO:0019538	protein metabolic process	0.0101	C1S,CASP3,IL2,JAK2,JAK3,MAPK1,MMP1,PDPK1,PPARD,PPARG,PTK2B,TNF
GO:0030098	lymphocyte differentiation	0.0104	IL2,JAK3,PTK2B
GO:0030888	regulation of B cell proliferation	0.0104	CASP3,IL2
GO:0035295	tube development	0.0104	HSD11B1,MAPK1,PTGS2,PTK2B,TNF
GO:0050805	negative regulation of synaptic transmission	0.0104	PTGS2,PTK2B
GO:0060627	regulation of vesicle-mediated transport	0.0106	MAPK1,PDPK1,PPARG,TNF
GO:0006954	inflammatory response	0.0108	JAK3,PRDX5,PTGS2,TNF
GO:0006081	cellular aldehyde metabolic process	0.0109	AKR1C1,GLO1
GO:0038095	Fc-epsilon receptor signaling pathway	0.0109	MAPK1,PDPK1
GO:0014068	positive regulation of phosphatidylinositol 3-kinase signaling	0.0112	JAK2,PPARD
GO:0097305	response to alcohol	0.0112	IL2,PPARG,PTK2B
GO:0032729	positive regulation of interferon-gamma production	0.0115	IL2,TNF
GO:0051924	regulation of calcium ion transport	0.0115	PDPK1,PTGS2,PTK2B
GO:0007611	learning or memory	0.0116	CASP3,MAPK1,PTGS2
GO:0031334	positive regulation of protein complex assembly	0.012	MMP1,PTK2B,TNF
GO:0071300	cellular response to retinoic acid	0.012	PPARG,PTK2B
GO:2000573	positive regulation of DNA biosynthetic process	0.012	MAPK1,PTK2B
GO:0042180	cellular ketone metabolic process	0.0123	AKR1C1,GLO1
GO:0044248	cellular catabolic process	0.0124	CASP3,CYP2C19,GSTM1,MPO,PPARD,PRDX5,XDH
GO:0002920	regulation of humoral immune response	0.0126	C1S,TNF
GO:0032024	positive regulation of insulin secretion	0.0126	JAK2,PPARD
GO:0018193	peptidyl-amino acid modification	0.0127	JAK2,JAK3,MAPK1,PDPK1,PTK2B
GO:0007155	cell adhesion	0.0128	IL2,PDPK1,PPARD,PTK2B,TNF
GO:0030279	negative regulation of ossification	0.0128	PTK2B,TNF
GO:0043507	positive regulation of JUN kinase activity	0.0128	PTK2B,TNF
GO:0050672	negative regulation of lymphocyte proliferation	0.0128	CASP3,IL2
GO:1902930	regulation of alcohol biosynthetic process	0.0128	PTK2B,TNF
GO:1903522	regulation of blood circulation	0.0128	IL2,JAK2,PTGS2
GO:0042742	defense response to bacterium	0.0129	MPO,PLA2G2A,TNF
GO:0044057	regulation of system process	0.0129	IL2,JAK2,PTGS2,PTK2B
GO:0051091	positive regulation of DNA-binding transcription factor activity	0.0129	JAK2,PPARG,TNF
GO:0006959	humoral immune response	0.0131	C1S,PLA2G2A,TNF
GO:0045927	positive regulation of growth	0.0131	IL2,PPARD,PTK2B
GO:0046889	positive regulation of lipid biosynthetic process	0.0132	PTGS2,TNF
GO:0043627	response to estrogen	0.0136	MAPK1,PPARG
GO:0010648	negative regulation of cell communication	0.0139	PDPK1,PPARG,PTGS2,PTK2B,TNF,XDH
GO:0019233	sensory perception of pain	0.0139	MAPK1,PTGS2
GO:0019395	fatty acid oxidation	0.0139	PPARD,PPARG
GO:0023057	negative regulation of signaling	0.0139	PDPK1,PPARG,PTGS2,PTK2B,TNF,XDH
GO:0051279	regulation of release of sequestered calcium ion into cytosol	0.0139	PDPK1,PTK2B
GO:1902105	regulation of leukocyte differentiation	0.0142	IL2,JAK3,TNF
GO:1904035	regulation of epithelial cell apoptotic process	0.0147	JAK2,PDPK1
GO:0010631	epithelial cell migration	0.0154	PPARD,PTK2B
GO:0018107	peptidyl-threonine phosphorylation	0.0154	MAPK1,PDPK1
GO:0006811	ion transport	0.0157	AKR1C1,PLA2G2A,PPARD,PPARG,PTK2B,RXRA
GO:0045321	leukocyte activation	0.0157	IL2,JAK3,MAPK1,MPO,PTK2B
GO:0070542	response to fatty acid	0.0161	PPARG,PTGS2
GO:0043933	protein-containing complex subunit organization	0.0173	AKR1C1,JAK2,MPO,PLA2G2A,PTK2B,RXRA,TNF
GO:0044283	small molecule biosynthetic process	0.0173	DHODH,MPO,PTGS2,XDH
GO:0045935	positive regulation of nucleobase-containing compound metabolic process	0.0173	IL2,MAPK1,PPARD,PPARG,PTK2B,RXRA,TNF
GO:0006066	alcohol metabolic process	0.0175	AKR1C1,PPARD,RXRA
GO:0044703	multi-organism reproductive process	0.0175	DHODH,PPARD,PTGS2,PTK2B,RXRA
GO:0001523	retinoid metabolic process	0.0176	AKR1C1,PPARD
GO:0002252	immune effector process	0.0177	C1S,IL2,MAPK1,MPO,PTK2B
GO:0008610	lipid biosynthetic process	0.0178	HSD11B1,PLA2G2A,PPARD,PTGS2
GO:0007596	blood coagulation	0.0179	JAK2,MAPK1,PDPK1
GO:0009165	nucleotide biosynthetic process	0.0183	DHODH,MAPK1,PTGS2
GO:2000113	negative regulation of cellular macromolecule biosynthetic process	0.0185	JAK3,PPARD,PPARG,PRDX5,RXRA,TNF
GO:0043154	negative regulation of cysteine-type endopeptidase activity involved in apoptotic process	0.0187	PRDX5,PTGS2
GO:0051128	regulation of cellular component organization	0.019	DHODH,IL2,MAPK1,MMP1,PPARD,PPARG,PTK2B,TNF
GO:0042102	positive regulation of T cell proliferation	0.0191	IL2,JAK3
GO:0050852	T cell receptor signaling pathway	0.0194	MAPK1,PDPK1
GO:0010628	positive regulation of gene expression	0.0196	IL2,MAPK1,PPARD,PPARG,PTK2B,RXRA,TNF
GO:0050848	regulation of calcium-mediated signaling	0.0201	PTK2B,TNF
GO:0035690	cellular response to drug	0.021	MAPK1,PTGS2,TNF
GO:0051348	negative regulation of transferase activity	0.021	CASP3,PDPK1,PPARG
GO:1901576	organic substance biosynthetic process	0.021	DHODH,GSTM1,HSD11B1,MAPK1,PDPK1,PLA2G2A,PPARD,PPARG,PTGS2,RXRA,TNF,XDH
GO:0030183	B cell differentiation	0.0214	JAK3,PTK2B
GO:0002366	leukocyte activation involved in immune response	0.0216	IL2,MAPK1,MPO,PTK2B
GO:0045444	fat cell differentiation	0.0217	PPARG,PTGS2
GO:2000181	negative regulation of blood vessel morphogenesis	0.022	PPARG,XDH
GO:0017144	drug metabolic process	0.0222	AKR1C1,CYP2C19,MPO,PRDX5
GO:0035051	cardiocyte differentiation	0.0228	MAPK1,RXRA
GO:0048699	generation of neurons	0.0228	CASP3,IL2,JAK2,MAPK1,PPARG,PTK2B
GO:0033138	positive regulation of peptidyl-serine phosphorylation	0.0235	PTGS2,TNF
GO:0045893	positive regulation of transcription, DNA-templated	0.0236	IL2,MAPK1,PPARD,PPARG,RXRA,TNF
GO:0006725	cellular aromatic compound metabolic process	0.0243	AKR1C1,CASP3,DHODH,GSTM1,MAPK1,PDPK1,PPARD,PPARG,PRDX5,PTGS2,RXRA,XDH
GO:0006810	transport	0.0243	AKR1C1,DHODH,MAPK1,MPO,PLA2G2A,PPARD,PPARG,PTK2B,RXRA,TNF,XDH
GO:0046496	nicotinamide nucleotide metabolic process	0.0243	PRDX5,PTGS2
GO:0051403	stress-activated MAPK cascade	0.0243	MAPK1,TNF
GO:0019219	regulation of nucleobase-containing compound metabolic process	0.0244	GLO1,IL2,JAK2,MAPK1,PDPK1,PPARD,PPARG,PRDX5,PTK2B,RXRA,TNF
GO:0008203	cholesterol metabolic process	0.0249	PPARD,RXRA
GO:0010811	positive regulation of cell-substrate adhesion	0.0249	JAK2,PTK2B
GO:0043666	regulation of phosphoprotein phosphatase activity	0.0249	JAK2,TNF
GO:0050830	defense response to Gram-positive bacterium	0.0256	PLA2G2A,TNF
GO:0055088	lipid homeostasis	0.0256	AKR1C1,PPARG
GO:0042542	response to hydrogen peroxide	0.026	CASP3,PTK2B
GO:0006006	glucose metabolic process	0.0264	PPARD,TNF
GO:0048468	cell development	0.0277	CASP3,JAK2,MAPK1,PDPK1,PPARG,PTK2B
GO:0006766	vitamin metabolic process	0.0279	PPARD,RXRA
GO:0046903	secretion	0.029	DHODH,MAPK1,MPO,PLA2G2A,XDH
GO:0030168	platelet activation	0.0291	MAPK1,PDPK1
GO:0035270	endocrine system development	0.0291	MAPK1,PDPK1
GO:0045088	regulation of innate immune response	0.0297	JAK2,PDPK1,PPARG
GO:0006355	regulation of transcription, DNA-templated	0.03	GLO1,IL2,JAK2,MAPK1,PDPK1,PPARD,PPARG,PRDX5,RXRA,TNF
GO:0007292	female gamete generation	0.0313	PTGS2,PTK2B
GO:0032355	response to estradiol	0.0313	CASP3,PTGS2
GO:0002687	positive regulation of leukocyte migration	0.0316	PTK2B,TNF
GO:0008015	blood circulation	0.0318	PPARD,PPARG,PTGS2
GO:0045807	positive regulation of endocytosis	0.0324	PPARG,TNF
GO:0097746	regulation of blood vessel diameter	0.0324	PPARD,PTGS2
GO:1905330	regulation of morphogenesis of an epithelium	0.0327	RXRA,TNF
GO:0045471	response to ethanol	0.0343	IL2,PTK2B
GO:2001233	regulation of apoptotic signaling pathway	0.0347	JAK2,PTGS2,TNF
GO:0090288	negative regulation of cellular response to growth factor stimulus	0.0355	PDPK1,XDH
GO:0002253	activation of immune response	0.0356	C1S,MAPK1,PDPK1
GO:0051254	positive regulation of RNA metabolic process	0.0356	IL2,MAPK1,PPARD,PPARG,RXRA,TNF
GO:0050789	regulation of biological process	0.036	C1S,CASP3,DHODH,GLO1,IL2,JAK2,JAK3,MAPK1,MMP1,MPO,PDPK1,PLA2G2A,PPARD,PPARG,PRDX5,PTGS2,PTK2B,RXRA,TNF,XDH
GO:0009411	response to UV	0.0361	CASP3,PTGS2
GO:0071456	cellular response to hypoxia	0.0361	PPARD,PTGS2
GO:1902107	positive regulation of leukocyte differentiation	0.0361	IL2,TNF
GO:0009968	negative regulation of signal transduction	0.0376	PDPK1,PPARG,PTGS2,TNF,XDH
GO:0043271	negative regulation of ion transport	0.0379	PTGS2,PTK2B
GO:1901657	glycosyl compound metabolic process	0.0379	AKR1C1,DHODH
GO:1901362	organic cyclic compound biosynthetic process	0.0385	DHODH,HSD11B1,MAPK1,PDPK1,PPARD,PPARG,PTGS2,RXRA,XDH
GO:0045892	negative regulation of transcription, DNA-templated	0.0386	PPARD,PPARG,PRDX5,RXRA,TNF
GO:0048469	cell maturation	0.0392	PPARG,PTK2B
GO:0048609	multicellular organismal reproductive process	0.0399	PPARD,PTGS2,PTK2B,RXRA
GO:1901568	fatty acid derivative metabolic process	0.04	CYP2C19,PTGS2
GO:0000187	activation of MAPK activity	0.0404	MAPK1,TNF
GO:0034404	nucleobase-containing small molecule biosynthetic process	0.0404	DHODH,XDH
GO:0034641	cellular nitrogen compound metabolic process	0.0404	CASP3,DHODH,GLO1,GSTM1,MAPK1,PDPK1,PPARD,PPARG,PRDX5,PTGS2,RXRA,XDH
GO:0031099	regeneration	0.0413	JAK2,PPARG
GO:0032869	cellular response to insulin stimulus	0.0422	PDPK1,PPARG
GO:0010629	negative regulation of gene expression	0.0424	PPARD,PPARG,PRDX5,RXRA,TNF,XDH
GO:0050769	positive regulation of neurogenesis	0.0424	IL2,PPARG,PTK2B
GO:0051252	regulation of RNA metabolic process	0.0424	GLO1,IL2,JAK2,MAPK1,PDPK1,PPARD,PPARG,PRDX5,RXRA,TNF
GO:0001894	tissue homeostasis	0.0429	PRDX5,PTK2B
GO:0009266	response to temperature stimulus	0.0429	PPARG,PTGS2
GO:0030307	positive regulation of cell growth	0.0447	IL2,PTK2B
GO:0007399	nervous system development	0.0448	CASP3,IL2,JAK2,MAPK1,PPARD,PPARG,PTK2B
GO:0051346	negative regulation of hydrolase activity	0.0453	PRDX5,PTGS2,TNF
GO:0030324	lung development	0.0461	HSD11B1,MAPK1
GO:0050794	regulation of cellular process	0.0461	CASP3,DHODH,GLO1,IL2,JAK2,JAK3,MAPK1,MMP1,MPO,PDPK1,PLA2G2A,PPARD,PPARG,PRDX5,PTGS2,PTK2B,RXRA,TNF,XDH
GO:0071248	cellular response to metal ion	0.0461	MAPK1,PTGS2
GO:0000122	negative regulation of transcription by RNA polymerase II	0.0463	PPARD,PPARG,RXRA,TNF
GO:0030308	negative regulation of cell growth	0.0469	PPARD,PPARG
GO:0051051	negative regulation of transport	0.0481	PTGS2,PTK2B,TNF
GO:0043122	regulation of I-kappaB kinase/NF-kappaB signaling	0.0483	PDPK1,TNF
GO:0045216	cell-cell junction organization	0.0488	PDPK1,PTK2B
GO:0005975	carbohydrate metabolic process	0.0498	GLO1,PPARD,TNF

## Sheet: Table S6
Table S6 The KEGG analysis by String database of the selected 25 target proteins
Term ID	term description	false discovery rate	matching proteins in your network
hsa05200	Pathways in cancer	2.6e-09	CASP3,GSTM1,IL2,JAK2,JAK3,MAPK1,MMP1,PPARD,PPARG,PTGS2,RXRA
hsa03320	PPAR signaling pathway	3.57e-06	MMP1,PDPK1,PPARD,PPARG,RXRA
hsa04657	IL-17 signaling pathway	7.64e-06	CASP3,MAPK1,MMP1,PTGS2,TNF
hsa04659	Th17 cell differentiation	9.37e-06	IL2,JAK2,JAK3,MAPK1,RXRA
hsa05145	Toxoplasmosis	1.03e-05	CASP3,JAK2,MAPK1,PDPK1,TNF
hsa05223	Non-small cell lung cancer	5.18e-05	JAK3,MAPK1,PDPK1,RXRA
hsa01524	Platinum drug resistance	5.55e-05	CASP3,GSTM1,MAPK1,PDPK1
hsa05133	Pertussis	5.55e-05	C1S,CASP3,MAPK1,TNF
hsa05140	Leishmaniasis	5.55e-05	JAK2,MAPK1,PTGS2,TNF
hsa05204	Chemical carcinogenesis	5.55e-05	CYP2C19,GSTM1,HSD11B1,PTGS2
hsa04151	PI3K-Akt signaling pathway	6.99e-05	IL2,JAK2,JAK3,MAPK1,PDPK1,RXRA
hsa04658	Th1 and Th2 cell differentiation	7.75e-05	IL2,JAK2,JAK3,MAPK1
hsa04660	T cell receptor signaling pathway	0.00011	IL2,MAPK1,PDPK1,TNF
hsa04933	AGE-RAGE signaling pathway in diabetic complications	0.00011	CASP3,JAK2,MAPK1,TNF
hsa04668	TNF signaling pathway	0.00014	CASP3,MAPK1,PTGS2,TNF
hsa04726	Serotonergic synapse	0.00015	CASP3,CYP2C19,MAPK1,PTGS2
hsa05216	Thyroid cancer	0.00018	MAPK1,PPARG,RXRA
hsa04650	Natural killer cell mediated cytotoxicity	0.00019	CASP3,MAPK1,PTK2B,TNF
hsa05160	Hepatitis C	0.00022	MAPK1,PDPK1,RXRA,TNF
hsa04210	Apoptosis	0.00024	CASP3,MAPK1,PDPK1,TNF
hsa05161	Hepatitis B	0.00027	CASP3,MAPK1,PTK2B,TNF
hsa05152	Tuberculosis	0.00054	CASP3,JAK2,MAPK1,TNF
hsa00590	Arachidonic acid metabolism	0.00055	CYP2C19,PLA2G2A,PTGS2
hsa04062	Chemokine signaling pathway	0.0006	JAK2,JAK3,MAPK1,PTK2B
hsa05167	Kaposi's sarcoma-associated herpesvirus infection	0.0006	CASP3,JAK2,MAPK1,PTGS2
hsa04664	Fc epsilon RI signaling pathway	0.00061	MAPK1,PDPK1,TNF
hsa05221	Acute myeloid leukemia	0.00061	MAPK1,MPO,PPARD
hsa04920	Adipocytokine signaling pathway	0.00064	JAK2,RXRA,TNF
hsa00980	Metabolism of xenobiotics by cytochrome P450	0.00065	AKR1C1,GSTM1,HSD11B1
hsa05205	Proteoglycans in cancer	0.00065	CASP3,MAPK1,PDPK1,TNF
hsa00983	Drug metabolism - other enzymes	0.00076	GSTM1,MPO,XDH
hsa05222	Small cell lung cancer	0.0013	CASP3,PTGS2,RXRA
hsa05142	Chagas disease (American trypanosomiasis)	0.0016	IL2,MAPK1,TNF
hsa04071	Sphingolipid signaling pathway	0.0023	MAPK1,PDPK1,TNF
hsa04919	Thyroid hormone signaling pathway	0.0023	MAPK1,PDPK1,RXRA
hsa04380	Osteoclast differentiation	0.0027	MAPK1,PPARG,TNF
hsa00591	Linoleic acid metabolism	0.0032	CYP2C19,PLA2G2A
hsa05162	Measles	0.0032	IL2,JAK2,JAK3
hsa05165	Human papillomavirus infection	0.0032	CASP3,MAPK1,PTGS2,TNF
hsa04550	Signaling pathways regulating pluripotency of stem cells	0.0033	JAK2,JAK3,MAPK1
hsa04150	mTOR signaling pathway	0.0039	MAPK1,PDPK1,TNF
hsa04932	Non-alcoholic fatty liver disease (NAFLD)	0.0039	CASP3,RXRA,TNF
hsa05206	MicroRNAs in cancer	0.0039	CASP3,MAPK1,PTGS2
hsa04217	Necroptosis	0.004	JAK2,JAK3,TNF
hsa05330	Allograft rejection	0.004	IL2,TNF
hsa05332	Graft-versus-host disease	0.004	IL2,TNF
hsa04630	Jak-STAT signaling pathway	0.0042	IL2,JAK2,JAK3
hsa04960	Aldosterone-regulated sodium reabsorption	0.0042	MAPK1,PDPK1
hsa04940	Type I diabetes mellitus	0.0046	IL2,TNF
hsa05010	Alzheimer's disease	0.0046	CASP3,MAPK1,TNF
hsa05164	Influenza A	0.0046	JAK2,MAPK1,TNF
hsa05202	Transcriptional misregulation in cancer	0.0046	MPO,PPARG,RXRA
hsa05219	Bladder cancer	0.0046	MAPK1,MMP1
hsa05168	Herpes simplex infection	0.0052	CASP3,JAK2,TNF
hsa04930	Type II diabetes mellitus	0.0053	MAPK1,TNF
hsa05203	Viral carcinogenesis	0.0053	CASP3,JAK3,MAPK1
hsa05014	Amyotrophic lateral sclerosis (ALS)	0.0061	CASP3,TNF
hsa05134	Legionellosis	0.0069	CASP3,TNF
hsa00140	Steroid hormone biosynthesis	0.0078	AKR1C1,HSD11B1
hsa04370	VEGF signaling pathway	0.0078	MAPK1,PTGS2
hsa05213	Endometrial cancer	0.0078	MAPK1,PDPK1
hsa05321	Inflammatory bowel disease (IBD)	0.0084	IL2,TNF
hsa00982	Drug metabolism - cytochrome P450	0.0093	CYP2C19,GSTM1
hsa04917	Prolactin signaling pathway	0.01	JAK2,MAPK1
hsa05166	HTLV-I infection	0.0106	IL2,JAK3,TNF
hsa01100	Metabolic pathways	0.0111	CYP2C19,DHODH,HSD11B1,PLA2G2A,PTGS2,XDH
hsa01521	EGFR tyrosine kinase inhibitor resistance	0.0121	JAK2,MAPK1
hsa04146	Peroxisome	0.0128	PRDX5,XDH
hsa04350	TGF-beta signaling pathway	0.0132	MAPK1,TNF
hsa05323	Rheumatoid arthritis	0.0133	MMP1,TNF
hsa05210	Colorectal cancer	0.0134	CASP3,MAPK1
hsa04912	GnRH signaling pathway	0.0141	MAPK1,PTK2B
hsa04010	MAPK signaling pathway	0.0146	CASP3,MAPK1,TNF
hsa04064	NF-kappa B signaling pathway	0.0153	PTGS2,TNF
hsa05146	Amoebiasis	0.0154	CASP3,TNF
hsa05322	Systemic lupus erythematosus	0.0154	C1S,TNF
hsa05215	Prostate cancer	0.0159	MAPK1,PDPK1
hsa05231	Choline metabolism in cancer	0.016	MAPK1,PDPK1
hsa04620	Toll-like receptor signaling pathway	0.017	MAPK1,TNF
hsa04931	Insulin resistance	0.0184	PDPK1,TNF
hsa04725	Cholinergic synapse	0.0195	JAK2,MAPK1
hsa04722	Neurotrophin signaling pathway	0.0209	MAPK1,PDPK1
hsa04270	Vascular smooth muscle contraction	0.0217	MAPK1,PLA2G2A
hsa04152	AMPK signaling pathway	0.0218	PDPK1,PPARG
hsa04140	Autophagy - animal	0.0232	MAPK1,PDPK1
hsa04068	FoxO signaling pathway	0.0247	MAPK1,PDPK1
hsa04926	Relaxin signaling pathway	0.0247	MAPK1,MMP1
hsa05418	Fluid shear stress and atherosclerosis	0.0252	GSTM1,TNF
hsa04910	Insulin signaling pathway	0.0253	MAPK1,PDPK1
hsa04072	Phospholipase D signaling pathway	0.029	MAPK1,PTK2B
hsa04723	Retrograde endocannabinoid signaling	0.0294	MAPK1,PTGS2
hsa05226	Gastric cancer	0.0294	MAPK1,RXRA
hsa04921	Oxytocin signaling pathway	0.0295	MAPK1,PTGS2
hsa05225	Hepatocellular carcinoma	0.0345	GSTM1,MAPK1
hsa04621	NOD-like receptor signaling pathway	0.0353	MAPK1,TNF
hsa05016	Huntington's disease	0.0461	CASP3,PPARG
hsa04510	Focal adhesion	0.0474	MAPK1,PDPK1

## Sheet: Table S7
Table S7 The docking score of all chemical constituents and MAPK1, IL2, TNF, PTGS2, DHODH and JAK2
Target	Number	Chemical constituents	Glide gscore
MAPK1	ligand	contrast	-8.969
MAPK1	1	9-acetamido-3,4-dihydropyrido[3,4-b]indole	-6.562
MAPK1	2	deoxyvasicinone	-7.093
MAPK1	3	deoxyvasicine	-6.709
MAPK1	4	1,2,3,9-tetrahydro-5-methoxypyrrolo-ol	-6.595
MAPK1	5	vasicine	-6.947
MAPK1	6	vasicolinone	-7.007
MAPK1	7	vasicoline	-6.302
MAPK1	8	adhatodine	-6.231
MAPK1	9	vasicinol	-6.764
MAPK1	10	vasicinone	-6.955
MAPK1	11	vasicol	-5.886
MAPK1	12	betaine	-4.386
MAPK1	13	hydroxypeganine	-6.622
MAPK1	14	adhavasinone	-6.82
MAPK1	16	peganidine	-6.762
MAPK1	17	asicine acetate	-7.306
MAPK1	19	vasicinolone	-6.823
MAPK1	20	7-methoxy-vasicinone	-6.142
MAPK1	22	linarinic acid	-5.87
MAPK1	23	N-demethyladhatodine	-6.669
MAPK1	24	5-methoxyvasicinol	-7.514
MAPK1	25	hydroxyvasicine	-6.748
MAPK1	26	deoxyaniflorine	-4.934
MAPK1	27	luteolin 5-glucoside	-6.828
MAPK1	28	quercetin	-8.1
MAPK1	29	kaempferol	-7.93
MAPK1	30	kaempferol-3-O-sophoroside	-8.39
MAPK1	36	apigenin	-8.361
MAPK1	37	isovitexin	-8.522
MAPK1	38	rhamnosylvitexin	-5.147
MAPK1	40	vitexin	-7.262
MAPK1	41	luteolin	-8.099
MAPK1	42	lutonaretin	-7.456
MAPK1	43	shaftoside	-8.519
MAPK1	44	kaempferol-3-O-rutinoside	-9.947
MAPK1	45	kaempferol-3-O-glucoside	-8.865
MAPK1	46	quercetin-3-O-rutinoside	-9.385
MAPK1	47	quercetin-3-O-D-glucoside	-7.637
MAPK1	48	quercetin-3-O-sophoroside	-8.001
MAPK1	49	isoorientin	-7.456
MAPK1	50	orientin	-6.766
MAPK1	53	adenine	-5.825
TNF	ligand	contrast	-7.971
TNF	1	acetamido-3,4-dihydropyrido[3,4-b]indole	-6.838
TNF	2	deoxyvasicinone	-6.45
TNF	3	deoxyvasicine	-6.499
TNF	4	1,2,3,9-tetrahydro-5-methoxypyrrolo-ol	-6.976
TNF	5	vasicine	-6.546
TNF	6	vasicolinone	-6.764
TNF	7	vasicoline	-6.759
TNF	8	adhatodine	-6.734
TNF	9	vasicinol	-7.378
TNF	10	vasicinone	-6.738
TNF	11	vasicol	-5.911
TNF	12	betaine	-4.51
TNF	13	hydroxypeganine	-7.379
TNF	14	adhavasinone	-7.08
TNF	16	peganidine	-7.651
TNF	17	vasicine acetate	-6.917
TNF	19	vasicinolone	-6.778
TNF	20	7-methoxy-vasicinone	-7.061
TNF	22	linarinic acid	-6.643
TNF	23	N-demethyladhatodine	-7.271
TNF	24	5-methoxyvasicinol	-6.591
TNF	25	5-hydroxyvasicine	-6.754
TNF	26	deoxyaniflorine	-7.782
TNF	27	luteolin 5-glucoside	-5.851
TNF	28	quercetin	-6.748
TNF	29	29---kaempferol	-6.368
TNF	30	kaempferol-3-O-sophoroside	-6.639
TNF	36	apigenin	-6.29
TNF	37	isovitexin	-6.52
TNF	38	rhamnosylvitexin	-6.791
TNF	40	vitexin	-6.254
TNF	41	luteolin	-6.886
TNF	42	lutonaretin	-6.242
TNF	43	shaftoside	-6.985
TNF	44	kaempferol-3-O-rutinoside	-7.905
TNF	45	kaempferol-3-O-glucoside	-7.6
TNF	46	quercetin-3-O-rutinoside	-7.73
TNF	47	quercetin-3-O-D-glucoside	-6.431
TNF	48	quercetin-3-O-sophoroside	-7.968
TNF	49	isoorientin	-6.242
TNF	50	orientin	-6.47
TNF	53	adenine	-6.078
DHODH	ligand	contrast	-14.062
DHODH	1	9-acetamido-3,4-dihydropyrido[3,4-b]indole	-8.405
DHODH	2	deoxyvasicinone	-8.374
DHODH	3	deoxyvasicine	-7.999
DHODH	4	1,2,3,9-tetrahydro-5-methoxypyrrolo-ol	-8.333
DHODH	5	vasicine	-8.416
DHODH	6	vasicolinone	-9.89
DHODH	7	vasicoline	-6.465
DHODH	8	adhatodine	-10.077
DHODH	9	vasicinol	-8.382
DHODH	10	vasicinone	-8.655
DHODH	11	vasicol	-8.148
DHODH	12	betaine	-5.102
DHODH	13	hydroxypeganine	-8.266
DHODH	14	adhavasinone	-8.731
DHODH	16	peganidine	-8.496
DHODH	17	vasicine acetate	-8.838
DHODH	19	vasicinolone	-8.61
DHODH	20	7-methoxy-vasicinone	-8.586
DHODH	22	linarinic acid	-8.187
DHODH	23	N-demethyladhatodine	-10.131
DHODH	24	5-methoxyvasicinol	-8.136
DHODH	25	5-hydroxyvasicine	-7.958
DHODH	26	deoxyaniflorine	-10.01
DHODH	28	quercetin	-9.161
DHODH	29	kaempferol	-9.289
DHODH	36	apigenin	-9.261
DHODH	41	luteolin	-9.231
DHODH	53	adenine	-6.489
IL2	ligand	contrast	-6.76
IL2	1	9-acetamido-3,4-dihydropyrido[3,4-b]indole	-4.924
IL2	2	deoxyvasicinone	-5.277
IL2	3	deoxyvasicine	-5.379
IL2	4	1,2,3,9-tetrahydro-5-methoxypyrrolo-ol	-5.831
IL2	5	vasicine	-5.971
IL2	6	vasicolinone	-4.504
IL2	7	vasicoline	-4.919
IL2	8	adhatodine	-3.448
IL2	9	vasicinol	-4.24
IL2	10	vasicinone	-5.772
IL2	11	vasicol	-4.784
IL2	12	betaine	-4.369
IL2	13	hydroxypeganine	-4.226
IL2	14	adhavasinone	-4.824
IL2	16	peganidine	-4.819
IL2	17	vasicine acetate	-5.89
IL2	19	vasicinolone	-5.208
IL2	20	7-methoxy-vasicinone	-5.402
IL2	22	linarinic acid	-4.369
IL2	23	N-demethyladhatodine	-4.058
IL2	24	5-methoxyvasicinol	-4.389
IL2	25	5-hydroxyvasicine	-5.724
IL2	26	deoxyaniflorine	-3.57
IL2	27	luteolin 5-glucoside	-4.819
IL2	28	quercetin	-5.418
IL2	29	kaempferol	-5.172
IL2	30	kaempferol-3-O-sophoroside	-4.77
IL2	36	apigenin	-5.287
IL2	37	isovitexin	-4.261
IL2	38	rhamnosylvitexin	-4.282
IL2	40	vitexin	-4.071
IL2	41	luteolin	-5.022
IL2	42	lutonaretin	-4.476
IL2	43	shaftoside	-3.344
IL2	44	kaempferol-3-O-rutinoside	-5.343
IL2	45	kaempferol-3-O-glucoside	-4.429
IL2	46	quercetin-3-O-rutinoside	-4.921
IL2	47	quercetin-3-O-D-glucoside	-5.02
IL2	48	quercetin-3-O-sophoroside	-4.004
IL2	49	isoorientin	-4.476
IL2	50	orientin	-3.936
IL2	53	Adenine	-4.554
PTGS2	ligand	contrast	-10.182
PTGS2	1	9-acetamido-3,4-dihydropyrido[3,4-b]indole	-7.487
PTGS2	2	deoxyvasicinone	-7.785
PTGS2	3	deoxyvasicine	-7.744
PTGS2	4	1,2,3,9-tetrahydro-5-methoxypyrrolo-ol.1	-8.021
PTGS2	5	vasicine	-8.068
PTGS2	6	vasicolinone	-8.473
PTGS2	7	vasicoline	-8.378
PTGS2	8	adhatodine	-8.062
PTGS2	9	vasicinol	-8.279
PTGS2	10	vasicinone	-8.133
PTGS2	11	vasicol	-7.292
PTGS2	12	betaine	-4.781
PTGS2	13	hydroxypeganine	-8.322
PTGS2	14	adhavasinone	-8.103
PTGS2	16	peganidine	-8.026
PTGS2	17	vasicine acetate	-8.558
PTGS2	19	vasicinolone	-8.225
PTGS2	20	7-methoxy-vasicinone	-8.142
PTGS2	22	linarinic acid	-7.736
PTGS2	23	N-demethyladhatodine	-7.731
PTGS2	24	5-methoxyvasicinol	-8.083
PTGS2	25	5-hydroxyvasicine	-8.232
PTGS2	26	deoxyaniflorine	-8.413
PTGS2	27	luteolin 5-glucoside	-8.225
PTGS2	28	quercetin	-7.303
PTGS2	29	kaempferol	-7.877
PTGS2	30	kaempferol-3-O-sophoroside	-9.721
PTGS2	36	apigenin	-7.791
PTGS2	37	isovitexin	-7.544
PTGS2	38	rhamnosylvitexin	-7.727
PTGS2	40	40---Vitexin.1	-7.975
PTGS2	41	kaempferol-3-O-rutinoside	-9.589
PTGS2	41	luteolin	-7.343
PTGS2	42	lutonaretin	-7.645
PTGS2	43	shaftoside	-8.537
PTGS2	45	kaempferol-3-O-glucoside	-7.611
PTGS2	46	quercetin-3-O-rutinoside	-10.301
PTGS2	47	quercetin-3-O-D-glucoside	-8.345
PTGS2	48	quercetin-3-O-sophoroside	-7.894
PTGS2	49	isoorientin	-7.645
PTGS2	50	orientin	-8.722
PTGS2	53	adenine	-5.679
JAK2	ligand	contrast	-10.66
JAK2	1	9-acetamido-3,4-dihydropyrido[3,4-b]indole	-7.567
JAK2	2	deoxyvasicinone	-7.848
JAK2	3	deoxyvasicine	-6.954
JAK2	4	1,2,3,9-tetrahydro-5-methoxypyrrolo-ol	-7.095
JAK2	5	vasicine	-7.681
JAK2	6	vasicolinone	-8.862
JAK2	7	vasicoline	-7.558
JAK2	8	adhatodine	-6.803
JAK2	9	vasicinol	-7.654
JAK2	10	vasicinone	-7.601
JAK2	11	vasicol	-6.591
JAK2	12	betaine	-4.15
JAK2	13	hydroxypeganine	-7.657
JAK2	14	adhavasinone	-7.144
JAK2	16	peganidine	-7.819
JAK2	17	vasicine acetate	-7.659
JAK2	19	vasicinolone	-8.102
JAK2	20	7-methoxy-vasicinone	-7.827
JAK2	22	linarinic acid	-7.505
JAK2	23	N-demethyladhatodine	-7.667
JAK2	24	5-methoxyvasicinol	-8.186
JAK2	25	5-hydroxyvasicine	-8.324
JAK2	26	deoxyaniflorine	-7.139
JAK2	27	luteolin 5-glucoside	-9.053
JAK2	28	quercetin	-9.441
JAK2	29	kaempferol	-9.125
JAK2	30	kaempferol-3-O-sophoroside	-7.642
JAK2	36	apigenin	-8.74
JAK2	37	isovitexin	-7.542
JAK2	38	rhamnosylvitexin	-5.124
JAK2	40	vitexin	-8.476
JAK2	41	luteolin	-9.05
JAK2	42	lutonaretin	-7.52
JAK2	43	shaftoside	-9.111
JAK2	44	kaempferol-3-O-rutinoside	-9.437
JAK2	45	kaempferol-3-O-glucoside	-9.261
JAK2	46	quercetin-3-O-rutinoside	-8.755
JAK2	47	quercetin-3-O-D-glucoside	-8.793
JAK2	48	quercetin-3-O-sophoroside	-10.52
JAK2	49	isoorientin	-7.52
JAK2	50	orientin	-9.74
JAK2	53	adenine	-7.53
